# Supplementary material for: Novel DNA methylation marker discovery by assumption‐free genome‐wide association analysis of cognitive function in twins
Source: Aging Cell. 2021 Feb 2;20(2):e13293. doi: 10.1111/acel.13293 (PMC7884045; doi:10.1111/acel.13293)
Supplement: Supplementary file 2 — Table S2 [file ACEL-20-e13293-s002.xlsx]

## Sheet: Sheet1
Table S2. Summary statistics results for the CpGs p< 0.05 from EWAS analysis.
cpgs	Ascore	Pvalue(GCC)	coef	Pvalue(Kinship)	CHR	BP(hg19)	gene	UCSC_RefGene_Group	Pvalue(Combined)
cg08734237	0.161647	8.38712e-07	-0.00495319	0.000157762	16	87744948	KLHDC4	Body	8.38712e-07
cg17916473	0.160467	1.0173e-06	0.0017184	0.281636	10	89419373	PAPSS2	TSS200	1.0173e-06
cg23988749	0	0.28315	0.0100026	2.5999e-06	6	30585293	MRPS18B	TSS200	2.5999e-06
cg08594651	0.154229	2.75538e-06	-0.00413997	0.128439	11	47415397	#N/A	#N/A	2.75538e-06
cg04817034	0.151879	3.96799e-06	0.000997123	0.350198	11	77920577	USP35	Body	3.96799e-06
cg16662451	0.0327893	0.123767	-0.00697336	5.64594e-06	17	18647507	FBXW10	5'UTR	5.64594e-06
cg15322207	0.149062	6.09407e-06	-8.04572e-05	0.922111	1	211689087	#N/A	#N/A	6.09407e-06
cg13541769	0.148407	6.72409e-06	-0.00376285	0.0175662	21	43221684	PRDM15	Body	6.72409e-06
cg23731089	0.148364	6.76815e-06	0.00398844	0.0998561	8	141599208	EIF2C2	Body	6.76815e-06
cg18147395	0.148244	6.89054e-06	-0.00210453	0.267523	13	30579100	#N/A	#N/A	6.89054e-06
cg11465226	0.148149	6.98914e-06	-0.000915983	0.258247	5	176882869	PRR7	Body	6.98914e-06
cg26963367	0.147564	7.62789e-06	-0.00318027	0.199377	15	89157841	#N/A	#N/A	7.62789e-06
cg04465201	0.146833	8.50292e-06	0.00350342	0.00091813	20	32699025	EIF2S2	Body	8.50292e-06
cg20497212	0.146421	9.03716e-06	0.00120923	0.310539	7	36672687	AOAH	Body	9.03716e-06
cg20482334	0.0127326	0.230501	-0.00683858	1.32446e-05	17	80048531	FASN	Body	1.32446e-05
cg00744656	0.143773	1.33105e-05	-0.000173228	0.889912	14	38063564	FOXA1	Body	1.33105e-05
cg01273125	0.141127	1.94381e-05	-0.00213572	0.376748	9	140149675	COBRA1	TSS200	1.94381e-05
cg20644253	0.0735602	0.0161637	0.00821923	2.15478e-05	19	19431407	KIAA0892	TSS1500	2.15478e-05
cg18191418	0.140231	2.20547e-05	0.00432528	0.0347958	3	128336579	#N/A	#N/A	2.20547e-05
cg01182076	3.45225e-07	0.28315	-0.00893726	2.29682e-05	4	183601697	ODZ3	Body	2.29682e-05
cg16126079	0.138983	2.62572e-05	-0.000738096	0.557386	11	6518322	DNHD1	TSS1500	2.62572e-05
cg14100184	0.0433232	0.0803209	0.00946073	2.63247e-05	16	851298	GNG13	TSS1500	2.63247e-05
cg10238145	0.138674	2.74062e-05	-0.0003951	0.803951	2	114644207	#N/A	#N/A	2.74062e-05
cg07683636	0.138341	2.87004e-05	-0.00183002	0.13172	2	219940977	NHEJ1	3'UTR	2.87004e-05
cg00848394	0.0407461	0.089836	0.00474805	3.06609e-05	3	52188768	WDR51A	TSS200	3.06609e-05
cg07537095	0.137654	3.15495e-05	0.000552174	0.769444	11	116228957	#N/A	#N/A	3.15495e-05
cg14994060	0.00635549	0.262687	-0.0044927	3.1938e-05	5	134376489	#N/A	#N/A	3.1938e-05
cg04941278	0.00854664	0.252314	-0.0084847	3.22853e-05	12	3566096	#N/A	#N/A	3.22853e-05
cg09190408	0.137185	3.36427e-05	-0.00313393	0.031572	11	67170610	PPP1CA	TSS1500	3.36427e-05
cg21112485	0.107893	0.00106789	-0.00716345	3.5209e-05	1	11808413	AGTRAP	Body	3.5209e-05
cg24694691	0.136676	3.60632e-05	0.000645548	0.662832	1	111927153	LOC441897	Body	3.60632e-05
cg10299746	0.048804	0.0624961	0.00504583	3.67064e-05	16	855300	PRR25	TSS200	3.67064e-05
cg13593391	0.136011	3.94693e-05	-0.00139094	0.532085	11	132582488	OPCML	Body	3.94693e-05
cg02266452	0.00833678	0.253347	0.00702903	3.9634e-05	11	82905235	ANKRD42	TSS200	3.9634e-05
cg00491851	0.129338	9.47022e-05	0.00908751	4.25211e-05	17	40760955	FAM134C	Body	4.25211e-05
cg23751922	0.1352	4.40272e-05	0.000563614	0.572813	1	167523443	CREG1	TSS1500	4.40272e-05
cg15670475	0.0215714	0.181526	-0.00638895	4.41074e-05	19	18905020	#N/A	#N/A	4.41074e-05
cg01300464	0.134628	4.75379e-05	0.00151553	0.322855	19	56128874	#N/A	#N/A	4.75379e-05
cg00972246	0.133388	5.60506e-05	-0.00212391	0.0804715	1	228265972	#N/A	#N/A	5.60506e-05
cg18501202	0.13326	5.70022e-05	0.0012037	0.524741	6	125855421	#N/A	#N/A	5.70022e-05
cg12398238	0	0.28315	0.00624909	5.75343e-05	17	42264131	TMUB2	TSS1500	5.75343e-05
cg10869957	0.132992	5.90537e-05	-0.000343665	0.841592	10	104605280	#N/A	#N/A	5.90537e-05
cg05941864	0.132918	5.96338e-05	0.000118581	0.962974	1	22893978	EPHA8	Body	5.96338e-05
cg23562023	0.132553	6.25525e-05	-0.00095096	0.465772	6	24429162	GPLD1	3'UTR	6.25525e-05
cg08783647	0.132384	6.39566e-05	-0.000527229	0.720109	6	39081641	C6orf64	Body	6.39566e-05
cg04819714	0.131427	7.24453e-05	-0.000558855	0.692723	11	100861375	FLJ32810	3'UTR	7.24453e-05
cg06697694	0.0438521	0.0784586	0.00853213	7.30938e-05	16	3095980	MMP25	TSS1500	7.30938e-05
cg01559300	0.131128	7.53043e-05	-0.00133598	0.237423	19	5683398	HSD11B1L	5'UTR	7.53043e-05
cg26168975	0.131112	7.5455e-05	0.00345934	0.0995255	1	222887019	C1orf58	5'UTR	7.5455e-05
cg01863613	0.0608161	0.0339627	-0.00655222	7.56672e-05	17	28443583	CCDC55	TSS1500	7.56672e-05
cg19283806	0.00266477	0.277213	-0.00960427	7.68577e-05	18	66389420	CCDC102B	5'UTR	7.68577e-05
cg25316853	0.130906	7.74859e-05	0.00285591	0.0598933	5	36606347	SLC1A3	TSS200	7.74859e-05
cg21994045	0.130345	8.32886e-05	-0.000693229	0.767823	19	10403936	ICAM5	Body	8.32886e-05
cg09069193	0.130343	8.33132e-05	-0.000186726	0.901733	5	119852385	PRR16	Body	8.33132e-05
cg11607927	0.0664752	0.0247454	0.00814631	8.52226e-05	2	61765934	XPO1	TSS1500	8.52226e-05
cg12037509	0.0294612	0.139869	-0.00515329	8.56643e-05	8	26451955	DPYSL2	Body	8.56643e-05
cg13627598	0.0642711	0.0280589	0.00569256	8.6843e-05	11	65387073	PCNXL3	Body	8.6843e-05
cg19986872	0.129956	8.75385e-05	-0.00273814	0.162365	5	131347773	ACSL6	TSS1500	8.75385e-05
cg05796178	0.0465127	0.0695544	0.00473332	8.91505e-05	8	20110988	LZTS1	Body	8.91505e-05
cg04364561	0.00786494	0.255642	-0.00480715	9.08983e-05	3	192231892	FGF12	Body	9.08983e-05
cg09361941	0.0838527	0.00812731	0.00419318	9.11365e-05	17	8128471	C17orf68	3'UTR	9.11365e-05
cg01313387	0.129519	9.25529e-05	-0.00710579	0.00180423	12	113515969	DTX1	Body	9.25529e-05
cg06396649	0.129284	9.53595e-05	0.000275908	0.811172	19	46148786	#N/A	#N/A	9.53595e-05
cg26343001	0.12919	9.64937e-05	-0.00296783	0.369969	12	115104274	#N/A	#N/A	9.64937e-05
cg24311282	0.129111	9.74728e-05	-0.000910236	0.510327	19	50464887	SIGLEC11	TSS1500	9.74728e-05
cg02087342	0.128804	0.000101329	-0.00124565	0.308543	17	7579047	TP53	Body	0.000101329
cg10481417	0.00851229	0.252484	-0.00339251	0.000101562	15	75018528	CYP1A1	TSS1500	0.000101562
cg20137746	0.128627	0.000103612	0.00489818	0.161978	10	27235598	#N/A	#N/A	0.000103612
cg04227254	0.052897	0.0512408	-0.00588145	0.000103849	6	31856329	EHMT2	Body	0.000103849
cg09119665	0.128565	0.000104429	-0.00222067	0.0742933	14	74181285	PNMA1	TSS200	0.000104429
cg06332512	0.0274809	0.149916	-0.00664541	0.000106407	16	670800	RAB40C	Body	0.000106407
cg07100700	0.128304	0.00010791	0.000698399	0.541645	6	34059787	GRM4	Body	0.00010791
cg06078253	0.0169219	0.207378	-0.00689117	0.000107951	7	92860516	CCDC132	TSS1500	0.000107951
cg04576042	0.00652996	0.261898	-0.0128373	0.000109409	1	35545182	ZMYM1	5'UTR	0.000109409
cg02836479	0	0.28315	0.00431803	0.000109844	16	21964489	UQCRC2	TSS200	0.000109844
cg03338903	0.128118	0.000110466	0.000467481	0.647415	6	44191871	SLC29A1	5'UTR	0.000110466
cg12131419	0.12809	0.000110846	-7.09461e-05	0.970494	15	49353073	#N/A	#N/A	0.000110846
cg26425313	0.0723051	0.0174752	-0.00963317	0.000111197	10	102981446	#N/A	#N/A	0.000111197
cg00723044	0.128031	0.000111669	0.000239068	0.830789	14	71276570	MAP3K9	TSS1500	0.000111669
cg08033845	5.9287e-07	0.28315	0.00415409	0.000116168	14	105286102	MGC23270	TSS1500	0.000116168
cg06020978	0.127649	0.000117131	9.99823e-05	0.934556	10	27044605	ABI1	Body	0.000117131
cg09204302	0.127518	0.000119068	-0.00163451	0.190864	16	70713462	MTSS1L	Body	0.000119068
cg15611218	0.0305142	0.134663	0.00712019	0.000119449	15	80987695	FAM108C1	5'UTR	0.000119449
cg22706186	0.0519726	0.0536356	-0.0107457	0.000121911	3	68053371	FAM19A1	TSS200	0.000121911
cg10376286	0.127321	0.000122022	-0.000117199	0.940301	1	116710606	#N/A	#N/A	0.000122022
cg21590967	0.00838414	0.253115	0.00353856	0.000124668	2	120517099	PTPN4	TSS200	0.000124668
cg03645865	0.00173225	0.279968	-0.00565248	0.000126061	7	31518787	#N/A	#N/A	0.000126061
cg11084571	0.126997	0.000127033	0.00309756	0.039023	1	62729394	KANK4	Body	0.000127033
cg13686362	0.0334028	0.120915	0.0077678	0.000127478	1	11119844	SRM	1stExon	0.000127478
cg21062760	0.126897	0.000128615	0.00122675	0.388628	19	36205574	ZBTB32	Body	0.000128615
cg02138299	0.0035144	0.274312	-0.00515129	0.000129015	16	30192587	#N/A	#N/A	0.000129015
cg16639195	0.0758341	0.0139908	0.00442243	0.000130437	7	1580233	MAFK	3'UTR	0.000130437
cg04813159	0.126661	0.000132416	-0.00114128	0.330032	17	79127459	AATK	Body	0.000132416
cg09165033	0.0502362	0.0583642	-0.00416195	0.000132514	1	156268537	VHLL	1stExon	0.000132514
cg16453407	0.0722014	0.0175873	-0.00412915	0.000133942	3	48616534	COL7A1	Body	0.000133942
cg19363669	0.126493	0.000135204	-0.00168558	0.217392	7	752624	PRKAR1B	TSS200	0.000135204
cg25834768	0.00233478	0.278245	-0.00767707	0.000137305	17	3792074	CAMKK1	5'UTR	0.000137305
cg13917916	0.000773593	0.282169	0.00931504	0.00014079	20	62680986	SOX18	TSS200	0.00014079
cg26598899	0.126061	0.000142576	0.000879798	0.640918	11	2321800	C11orf21	Body	0.000142576
cg04696391	0.126014	0.000143407	0.00652741	0.0083423	16	3021794	PAQR4	Body	0.000143407
cg00763096	0.0752523	0.0145227	0.00678424	0.000143761	15	63893530	FBXL22	Body	0.000143761
cg11619216	0.125975	0.000144092	-0.0025275	0.0573727	17	73642080	LOC100130933	TSS1500	0.000144092
cg22496973	0	0.28315	-0.0110338	0.000145136	2	75937535	C2orf3	Body	0.000145136
cg11510931	0.0303594	0.135423	-0.00442869	0.000145958	10	79996622	#N/A	#N/A	0.000145958
cg06907580	4.60436e-07	0.28315	0.00767648	0.000148554	17	8093498	C17orf59	1stExon	0.000148554
cg18379295	0.125662	0.000149713	-0.000532449	0.698882	14	52326155	GNG2	TSS1500	0.000149713
cg01870865	0.125426	0.000154084	-0.00207981	0.306239	3	48507087	TREX1	TSS200	0.000154084
cg13764828	0.012893	0.229631	0.0106867	0.000154661	3	10547555	ATP2B2	TSS1500	0.000154661
cg04764839	0.125393	0.00015472	-0.0011432	0.476947	10	18708076	CACNB2	Body	0.00015472
cg11708358	0.060546	0.0344629	-0.0050177	0.000158803	6	150183516	LRP11	Body	0.000158803
cg12508715	0.125161	0.000159136	0.00134583	0.274682	2	242658688	ING5	Body	0.000159136
cg24954171	0.00013893	0.283071	-0.00607856	0.000163754	7	151091946	WDR86	Body	0.000163754
cg27658330	0.124838	0.000165494	-0.00110542	0.432957	13	68682777	#N/A	#N/A	0.000165494
cg22704780	0.12476	0.000167081	-0.00172638	0.0367814	19	42916673	LIPE	Body	0.000167081
cg23644960	0.0182176	0.200147	0.00696601	0.000168091	11	101454823	TRPC6	TSS200	0.000168091
cg15615396	0.124572	0.00017092	0.00810449	0.000375393	11	66035392	RAB1B	TSS1500	0.00017092
cg24005131	0.0116823	0.236148	0.0162945	0.000172039	12	106697297	TCP11L2	5'UTR	0.000172039
cg15450139	0.0349729	0.113789	0.00623853	0.000172242	12	15114710	ARHGDIB	TSS200	0.000172242
cg14424376	0.124459	0.000173258	-0.00146398	0.625186	9	98513318	#N/A	#N/A	0.000173258
cg13649103	0.0237746	0.169503	-0.006492	0.000173996	9	137734338	COL5A1	3'UTR	0.000173996
cg11675413	0.0627411	0.0305621	-0.00503529	0.000181141	13	98829482	FARP1	5'UTR	0.000181141
cg08668359	0.124052	0.000181957	0.00276013	0.462275	10	1443807	ADARB2	Body	0.000181957
cg01594125	0.124006	0.000182972	5.32774e-05	0.967612	4	185905070	#N/A	#N/A	0.000182972
cg07170045	0.123927	0.000184725	-0.000591048	0.752264	8	21905960	FGF17	3'UTR	0.000184725
cg00558031	0.123913	0.00018503	-0.00203558	0.254905	4	8466291	C4orf23	Body	0.00018503
cg12127159	0.123816	0.000187195	0.000265005	0.841186	7	33809972	#N/A	#N/A	0.000187195
cg15272467	0	0.28315	-0.00793239	0.000187721	20	61822344	#N/A	#N/A	0.000187721
cg19143336	0.123691	0.000190005	-0.00148417	0.463395	3	32148863	GPD1L	Body	0.000190005
cg17182270	0.123503	0.000194321	-0.00181345	0.214496	17	17349027	#N/A	#N/A	0.000194321
cg05694648	0.123416	0.000196359	0.00132794	0.15942	12	48153424	RAPGEF3	TSS1500	0.000196359
cg08129490	0.123396	0.000196831	-0.000807644	0.611057	1	111832109	CHIA	TSS1500	0.000196831
cg21349245	0.0282784	0.145831	0.00762789	0.000199419	12	124086403	DDX55	TSS1500	0.000199419
cg00102512	0.123284	0.000199467	0.00219376	0.0459193	2	129103162	#N/A	#N/A	0.000199467
cg09322534	0.122985	0.000206698	5.66844e-05	0.965956	1	43427192	#N/A	#N/A	0.000206698
cg23478547	0.122926	0.000208143	-0.0025598	0.457466	11	69259265	#N/A	#N/A	0.000208143
cg03197935	0.122803	0.000211205	-0.00189487	0.0948734	11	77885410	KCTD21	Body	0.000211205
cg12541127	0.122632	0.000215527	-0.00348889	0.00962334	2	179641543	TTN	Body	0.000215527
cg05059108	0.0053175	0.26722	-0.00736665	0.000216464	16	84958877	#N/A	#N/A	0.000216464
cg16284742	0.122569	0.000217142	-0.00081688	0.678884	20	44880957	CDH22	TSS1500	0.000217142
cg05291059	0	0.28315	-0.00517446	0.00021817	6	160481680	IGF2R	Body	0.00021817
cg08641879	0.0557253	0.0444237	0.0100789	0.00021946	20	61436024	OGFR	TSS200	0.00021946
cg02306162	0.00728619	0.258399	-0.00719548	0.000219896	3	138051670	#N/A	#N/A	0.000219896
cg16343272	0	0.28315	0.00761679	0.00022218	12	56694667	CS	TSS1500	0.00022218
cg14255238	0.0137864	0.224756	-0.00635431	0.000223511	2	97216131	ARID5A	Body	0.000223511
cg27424741	0.122268	0.00022497	0.000586306	0.478016	16	67260890	LRRC29	TSS200	0.00022497
cg11408784	0.122247	0.000225534	0.00578744	0.00320668	17	7166293	CLDN7	TSS1500	0.000225534
cg27210863	0.122129	0.00022869	0.00135568	0.454165	10	82299606	SH2D4B	TSS1500	0.00022869
cg02634628	0.0210167	0.184585	0.00594623	0.000230592	7	1308420	#N/A	#N/A	0.000230592
cg14314818	0.0565016	0.0426827	0.00458264	0.000233164	8	41504258	NKX6-3	Body	0.000233164
cg14504229	0.121687	0.00024087	0.00445393	0.297068	15	22968644	CYFIP1	Body	0.00024087
cg16392144	0.121626	0.000242586	-0.000828056	0.483112	6	30180863	TRIM26	5'UTR	0.000242586
cg21534574	0.0203203	0.18844	-0.00495558	0.000245714	7	156546749	LMBR1	Body	0.000245714
cg26904376	0.121498	0.000246246	0.000563577	0.604087	8	1204530	#N/A	#N/A	0.000246246
cg02070354	0.00968798	0.246576	0.00640308	0.000253967	2	219433199	RQCD1	TSS1500	0.000253967
cg13536703	0	0.28315	-0.00477949	0.000255508	11	70332724	SHANK2	Body	0.000255508
cg07837262	0.00202616	0.279156	0.00374958	0.000256282	8	22225395	SLC39A14	5'UTR	0.000256282
cg19477926	0.121112	0.000257566	0.00141003	0.288168	17	2233494	TSR1	Body	0.000257566
cg15314023	0.121087	0.000258314	-0.00423597	0.0282999	2	239050026	KLHL30	Body	0.000258314
cg04414928	0.121083	0.000258455	0.000532044	0.769358	20	37101351	RALGAPB	TSS200	0.000258455
cg05417332	0.021045	0.184429	-0.00374486	0.00026027	16	30104025	YPEL3	3'UTR	0.00026027
cg03084408	0.000881702	0.281962	0.00773544	0.000260304	18	45936422	#N/A	#N/A	0.000260304
cg00292947	0.120982	0.000261497	0.00185632	0.0598856	15	78499137	ACSBG1	Body	0.000261497
cg23486580	0.120931	0.000263042	0.000220788	0.862187	14	105688375	BRF1	Body	0.000263042
cg03938516	0.0471717	0.067467	0.00365035	0.000263101	1	53731693	LRP8	Body	0.000263101
cg17415451	0.0263898	0.155584	0.00891454	0.000264559	5	11589049	CTNND2	Body	0.000264559
cg14576128	0.00535365	0.267067	0.00774781	0.000266284	12	1100379	ERC1	TSS200	0.000266284
cg00218134	0	0.28315	-0.00488768	0.000270099	17	19882222	AKAP10	TSS1500	0.000270099
cg16836059	0	0.28315	-0.00843098	0.000270527	8	81488749	#N/A	#N/A	0.000270527
cg21262502	0.120646	0.000271871	-0.00167089	0.0247061	22	46432208	#N/A	#N/A	0.000271871
cg24966460	0.120631	0.000272358	0.00181275	0.179119	16	75682643	TERF2IP	Body	0.000272358
cg00066239	0.120298	0.000283029	-0.00367547	0.125284	17	78472159	#N/A	#N/A	0.000283029
cg27564016	0.120164	0.000287434	0.0027602	0.0932771	3	129158814	IFT122	TSS200	0.000287434
cg24380053	0.120121	0.000288833	-0.00111614	0.277304	3	13028632	IQSEC1	Body	0.000288833
cg18090577	0.0621848	0.0315154	-0.00581894	0.000289212	3	130158438	COL29A1	Body	0.000289212
cg16465280	0.119927	0.000295355	-0.000411292	0.806475	7	3096414	#N/A	#N/A	0.000295355
cg14792350	0.119867	0.000297409	-0.000952349	0.519916	1	149983257	OTUD7B	TSS1500	0.000297409
cg13719712	0.119854	0.000297847	0.00110241	0.398882	11	43959984	#N/A	#N/A	0.000297847
cg17796323	0.0516117	0.0545934	-0.00730793	0.000298624	5	177547973	N4BP3	Body	0.000298624
cg04994708	0.11975	0.000301422	-0.000860796	0.394054	10	11825471	#N/A	#N/A	0.000301422
cg02202411	0.119652	0.0003048	0.000484665	0.739649	5	6338418	FLJ33360	TSS1500	0.0003048
cg11047111	0.119562	0.000307965	-0.000205907	0.756517	1	10490344	APITD1	5'UTR	0.000307965
cg14042912	0.0128311	0.229967	0.00421503	0.000308567	11	118016803	SCN4B	Body	0.000308567
cg04157161	0.119527	0.000309195	-0.000187714	0.961096	17	7906847	GUCY2D	Body	0.000309195
cg13226919	0.119511	0.000309761	-0.00281281	0.144214	1	222919977	FAM177B	Body	0.000309761
cg19257864	0.0517253	0.0542905	-0.00542643	0.000310746	1	155211736	GBA	5'UTR	0.000310746
cg18739367	0.119459	0.000311608	0.000305296	0.772072	8	38330740	#N/A	#N/A	0.000311608
cg23836168	0.0191927	0.194709	0.00432233	0.000311621	17	77084618	ENGASE	3'UTR	0.000311621
cg13964280	0.119456	0.000311714	-0.000100546	0.893045	17	7475917	EIF4A1	TSS200	0.000311714
cg04895233	0.119413	0.00031323	0.00299196	0.11225	6	144386457	PLAGL1	TSS1500	0.00031323
cg19268357	0.0294082	0.140134	0.00796552	0.000316871	15	90437104	AP3S2	Body	0.000316871
cg01125227	0.119274	0.000318251	0.000149467	0.899361	6	109776195	MICAL1	5'UTR	0.000318251
cg11084718	0	0.28315	-0.00485776	0.00031994	12	93834066	UBE2N	Body	0.00031994
cg06192753	0.119225	0.000320026	-0.00083259	0.732142	19	13068297	GADD45GIP1	TSS1500	0.000320026
cg14654773	0.11921	0.000320582	-0.000929638	0.477348	2	80205127	CTNNA2	Body	0.000320582
cg22371972	0.119197	0.000321025	0.00112854	0.637016	11	22364961	SLC17A6	Body	0.000321025
cg06876708	0.00132318	0.281	0.00679196	0.000321054	1	202936586	CYB5R1	TSS200	0.000321054
cg20611680	0.119159	0.000322444	-0.000214614	0.946157	1	16554171	#N/A	#N/A	0.000322444
cg16762784	0	0.28315	-0.00424193	0.00032245	13	113520805	ATP11A	Body	0.00032245
cg18290983	0	0.28315	0.00680513	0.000322909	11	450652	PTDSS2	Body	0.000322909
cg20178603	0	0.28315	0.0071257	0.000323392	2	123819265	#N/A	#N/A	0.000323392
cg08415508	0.119108	0.000324319	0.00554631	0.00123516	8	144303645	#N/A	#N/A	0.000324319
cg11582369	0.119032	0.000327111	-0.000328314	0.832925	1	43788427	TIE1	3'UTR	0.000327111
cg12097340	0.119007	0.000328039	-0.00346098	0.00492931	4	103244130	SLC39A8	Body	0.000328039
cg01113910	0.118967	0.00032954	-0.00317457	0.0138238	2	203102513	SUMO1	Body	0.00032954
cg10778337	0.118874	0.000333032	0.000235807	0.881871	3	8786784	CAV3	Body	0.000333032
cg01901107	0.118843	0.000334195	0.000582247	0.865335	7	150748284	ACCN3	Body	0.000334195
cg17180631	0.11877	0.000336978	0.00114958	0.295612	1	201708788	NAV1	TSS200	0.000336978
cg02344884	0.00137215	0.280883	-0.00894335	0.000337451	5	1868738	#N/A	#N/A	0.000337451
cg11119596	0.118732	0.000338434	-0.000427832	0.634348	3	111261010	CD96	5'UTR	0.000338434
cg03272170	0	0.28315	-0.00426668	0.000339651	13	45458708	#N/A	#N/A	0.000339651
cg23934731	0.118693	0.000339909	-0.000255066	0.945906	15	89904873	#N/A	#N/A	0.000339909
cg16718276	0.00501569	0.268482	0.00448431	0.000340477	1	2125186	C1orf86	Body	0.000340477
cg00494544	0.118674	0.00034067	0.00345014	0.0712128	3	195268648	PPP1R2	Body	0.00034067
cg19250935	0.118666	0.000340975	-0.000126664	0.952597	10	134489083	INPP5A	Body	0.000340975
cg13523819	0.118661	0.000341175	0.00098873	0.437682	3	69915449	MITF	1stExon	0.000341175
cg04008542	0.11865	0.000341567	-0.000878001	0.644382	7	139416554	HIPK2	Body	0.000341567
cg00664743	0.118619	0.000342777	-0.000448127	0.64401	22	31300253	OSBP2	Body	0.000342777
cg19392134	0.0280985	0.146748	-0.00561579	0.000352129	15	93126401	#N/A	#N/A	0.000352129
cg09611756	0.118365	0.000352764	0.00512976	0.0154657	15	75018200	CYP1A1	TSS1500	0.000352764
cg14180415	0.118338	0.000353813	-0.00244311	0.0501819	4	7374582	SORCS2	Body	0.000353813
cg18003588	0.118261	0.0003569	0.000523232	0.63816	7	157051904	UBE3C	Body	0.0003569
cg11776321	0.00761719	0.25683	-0.00526757	0.000358047	5	9440470	SEMA5A	5'UTR	0.000358047
cg08266839	0.00871734	0.251469	-0.00753079	0.000359631	11	691488	DEAF1	Body	0.000359631
cg05087577	0.118171	0.000360547	0.000435529	0.724868	1	43532611	#N/A	#N/A	0.000360547
cg14074201	0.0127185	0.230577	0.00767661	0.000365598	6	31698037	DDAH2	1stExon	0.000365598
cg04525189	0.118024	0.000366533	-0.00130923	0.454634	7	158936508	VIPR2	Body	0.000366533
cg08363925	0	0.28315	-0.00397778	0.000366875	11	86511378	PRSS23	TSS200	0.000366875
cg12405806	0	0.28315	-0.0065892	0.000366881	4	183071998	#N/A	#N/A	0.000366881
cg21314839	0	0.28315	-0.00581665	0.00036703	13	114782035	RASA3	Body	0.00036703
cg06358671	0.117947	0.000369714	-0.00203634	0.386206	4	5976157	C4orf50	Body	0.000369714
cg09283223	0.00102806	0.281663	-0.00471254	0.000370642	16	30066971	ALDOA	5'UTR	0.000370642
cg16760485	0.0807579	0.0100897	-0.00563853	0.000372567	14	103565867	C14orf73	TSS1500	0.000372567
cg12686764	0	0.28315	0.0052715	0.000373291	10	19946093	#N/A	#N/A	0.000373291
cg07475890	0.117839	0.000374202	0.00114853	0.208431	11	64013837	PPP1R14B	Body	0.000374202
cg01855889	0.117773	0.000377004	0.000507021	0.70457	6	170066898	WDR27	Body	0.000377004
cg18634506	0.0317906	0.12849	-0.00665093	0.000379274	7	99007560	BUD31	5'UTR	0.000379274
cg11237535	0.117704	0.00037991	0.00507781	0.0160401	17	78075184	GAA	TSS200	0.00037991
cg14713231	0.0233554	0.171773	-0.00327027	0.000380519	6	32026302	TNXB	Body	0.000380519
cg27252766	0.117672	0.000381272	0.000961669	0.432301	2	42229092	#N/A	#N/A	0.000381272
cg19177744	0.11761	0.000383931	-0.00476661	0.00359393	2	8711042	#N/A	#N/A	0.000383931
cg00405232	0.117566	0.000385793	0.000761099	0.453006	1	94311802	MIR760	TSS1500	0.000385793
cg24019078	0.117485	0.000389292	-0.00597401	0.306905	4	139840467	#N/A	#N/A	0.000389292
cg14639822	0.11742	0.000392134	-0.00188884	0.31531	9	136131484	ABO	Body	0.000392134
cg26940328	0.021642	0.181137	-0.00988683	0.00039818	17	11148412	SHISA6	Body	0.00039818
cg07036412	0.117235	0.000400287	-0.00166056	0.403502	6	24360391	#N/A	#N/A	0.000400287
cg21164509	0.11723	0.000400512	0.00197446	0.362557	1	9689803	#N/A	#N/A	0.000400512
cg21548869	0.00257482	0.2775	-0.0059675	0.00040215	14	105834472	PACS2	Body	0.00040215
cg21759048	0.116753	0.000422252	-0.00524985	0.000404081	2	1500255	TPO	Body	0.000404081
cg02964287	0.0151431	0.217275	-0.00621499	0.000404918	16	28887830	#N/A	#N/A	0.000404918
cg09449927	0.117095	0.000406592	-0.00265694	0.217741	3	65983019	MAGI1	Body	0.000406592
cg05752578	0.117044	0.000408901	0.000539844	0.603348	2	99013932	CNGA3	3'UTR	0.000408901
cg14682345	0.0156599	0.214407	0.00666914	0.000410214	19	1104646	GPX4	Body	0.000410214
cg21353232	0.0312538	0.131068	-0.00457603	0.000410697	22	26564879	SEZ6L	TSS1500	0.000410697
cg06873567	0	0.28315	-0.00538677	0.000416966	15	75959737	#N/A	#N/A	0.000416966
cg14459960	0.0824097	0.00899949	0.00655348	0.00042478	6	82957569	IBTK	TSS200	0.00042478
cg00181889	0.116671	0.000426102	0.000470494	0.796252	4	154261731	#N/A	#N/A	0.000426102
cg08621673	1.54751e-09	0.28315	-0.00529036	0.000426695	2	240181948	HDAC4	Body	0.000426695
cg22114068	0.116657	0.000426796	-0.00102165	0.270299	6	31929398	SKIV2L	Body	0.000426796
cg23308107	0.0366918	0.106282	0.00693577	0.00042927	11	47429939	SLC39A13	TSS200	0.00042927
cg04850254	0.1166	0.000429488	-0.000129305	0.891302	2	8722072	#N/A	#N/A	0.000429488
cg13856825	0.0243508	0.1664	0.00455894	0.000431791	9	80765076	#N/A	#N/A	0.000431791
cg01338148	0.116526	0.000432972	-0.00250602	0.147746	7	119914778	KCND2	1stExon	0.000432972
cg12332239	0.00881256	0.250995	-0.00397964	0.000434271	17	66251609	AMZ2	Body	0.000434271
cg08152839	0.116434	0.000437407	-0.00168547	0.494771	15	92936232	ST8SIA2	TSS1500	0.000437407
cg01755703	0.116386	0.000439721	0.000820526	0.469229	12	1100495	ERC1	5'UTR	0.000439721
cg15652532	0.116323	0.000442758	-0.0101644	0.213815	2	30669759	LCLAT1	TSS1500	0.000442758
cg12030842	0.0266215	0.154373	-0.00692641	0.000443952	11	1095607	MUC2	Body	0.000443952
cg24298878	0.00923449	0.248879	0.011706	0.00044473	19	10764601	ILF3	TSS1500	0.00044473
cg05159830	0.116266	0.000445577	7.35685e-06	0.996582	11	69469403	#N/A	#N/A	0.000445577
cg12184994	0.116245	0.000446572	-0.000675138	0.68806	10	357370	DIP2C	Body	0.000446572
cg03048054	0.0473117	0.0670297	-0.00378539	0.000449513	3	52109608	WDR51A	3'UTR	0.000449513
cg24517768	0.11617	0.00045029	0.000680364	0.384022	1	245028012	HNRNPU	TSS200	0.00045029
cg01073463	0.00294899	0.27628	0.00946302	0.000450518	12	67197936	#N/A	#N/A	0.000450518
cg25257709	0	0.28315	0.00867978	0.000452419	13	39612317	NHLRC3	TSS200	0.000452419
cg12644625	0.116004	0.000458528	0.00635934	0.118721	22	25202073	SGSM1	TSS200	0.000458528
cg12858593	0.116001	0.000458715	-0.000893721	0.695546	8	22131899	PIWIL2	TSS1500	0.000458715
cg05233324	0.115955	0.00046102	-0.00300658	0.0935924	2	8628196	#N/A	#N/A	0.00046102
cg08112188	0.0592666	0.0369137	0.00739417	0.000461196	17	47440006	ZNF652	TSS200	0.000461196
cg17942121	0.115904	0.0004636	0.00310961	0.100539	6	100911964	SIM1	TSS1500	0.0004636
cg20608990	0.0186759	0.19759	-0.00608	0.000464095	2	202097607	CASP8	TSS1500	0.000464095
cg26615130	1.51488e-08	0.28315	0.00721012	0.000465047	17	76374554	PGS1	TSS200	0.000465047
cg02049180	0.115837	0.000467017	0.000432655	0.815354	1	156828202	NTRK1	Body	0.000467017
cg11494213	0.0459438	0.0713938	0.00661452	0.000467443	7	75115627	POM121C	TSS200	0.000467443
cg19757573	0.115782	0.000469836	0.00162246	0.329945	14	101506246	MIR654	TSS1500	0.000469836
cg13921420	0.115731	0.000472447	-0.0012487	0.354814	13	27551747	#N/A	#N/A	0.000472447
cg06415710	0.0766922	0.0132351	-0.00798718	0.000473349	12	3565746	#N/A	#N/A	0.000473349
cg25184481	0.00618133	0.263467	0.00991664	0.000473432	7	19813001	TMEM196	TSS1500	0.000473432
cg07835814	0.115697	0.000474211	-0.000237813	0.901785	20	32077669	CBFA2T2	TSS1500	0.000474211
cg14871365	0.025306	0.161299	0.00523259	0.000475008	3	139108972	COPB2	TSS1500	0.000475008
cg24460544	0.115617	0.000478368	2.17101e-06	0.997974	1	3085446	PRDM16	Body	0.000478368
cg01287132	0.115542	0.000482314	0.000440987	0.887153	19	4173254	#N/A	#N/A	0.000482314
cg05656032	0.115537	0.000482547	-0.00205567	0.393235	19	51017130	ASPDH	5'UTR	0.000482547
cg17870357	0.115528	0.000483014	-0.000750306	0.469345	10	117953295	GFRA1	Body	0.000483014
cg14457599	0	0.28315	0.00737793	0.000490047	17	74381214	SPHK1	TSS200	0.000490047
cg05350266	0.00286305	0.276566	0.00314473	0.000491031	1	32687823	EIF3I	TSS200	0.000491031
cg26966013	0.115328	0.00049363	-0.00157083	0.145948	12	2113787	DCP1B	TSS200	0.00049363
cg11963883	0	0.28315	0.00920124	0.000494276	10	70715832	DDX21	TSS200	0.000494276
cg10270430	0.115281	0.000496166	-0.000972465	0.631725	6	34024362	GRM4	Body	0.000496166
cg12867705	0.0247124	0.164462	0.00510649	0.000496496	12	112280286	C12orf47	Body	0.000496496
cg24126849	0.115244	0.000498157	-0.00115771	0.792262	4	581937	#N/A	#N/A	0.000498157
cg14057303	0.115207	0.000500155	0.00169336	0.345815	9	109683834	MIR548Q	Body	0.000500155
cg02911569	0.115123	0.000504746	-0.00263799	0.204615	14	32030404	NUBPL	TSS200	0.000504746
cg08902025	0.11506	0.000508219	5.4264e-05	0.970215	16	85646717	KIAA0182	TSS1500	0.000508219
cg11698899	0.115035	0.000509584	0.00195099	0.0679376	17	57785008	PTRH2	TSS200	0.000509584
cg00103299	0.115025	0.00051014	0.00103361	0.521014	15	93362247	#N/A	#N/A	0.00051014
cg27220598	0.0199583	0.19045	0.00523028	0.000511946	12	69863916	FRS2	TSS1500	0.000511946
cg27317004	0	0.28315	-0.00542124	0.000513596	1	156897795	C1orf92	Body	0.000513596
cg07511723	0.0382346	0.0998123	0.00424694	0.000516391	8	1323048	#N/A	#N/A	0.000516391
cg15604241	0.004906	0.268934	-0.00616595	0.000522404	11	35941235	#N/A	#N/A	0.000522404
cg17212000	0.1148	0.000522714	0.000664634	0.771318	2	38221017	FAM82A1	Body	0.000522714
cg26140020	0.114613	0.000533351	0.00279731	0.229353	8	144129647	C8orf31	Body	0.000533351
cg03684893	0.0276541	0.149024	-0.013209	0.00053588	10	554711	DIP2C	Body	0.00053588
cg05757007	0.114551	0.00053692	0.000921818	0.612672	6	101053555	ASCC3	Body	0.00053692
cg10149326	0	0.28315	0.00582478	0.000538503	7	6630190	C7orf26	Body	0.000538503
cg06746744	0.114485	0.000540774	-0.00321866	0.0836181	19	4558718	SEMA6B	TSS1500	0.000540774
cg02484411	0.114417	0.000544699	-0.00112089	0.30823	2	493514	#N/A	#N/A	0.000544699
cg19286774	0.0294092	0.140128	-0.00564201	0.000547941	2	240181931	HDAC4	Body	0.000547941
cg06036531	0.114352	0.000548532	-0.000918399	0.411367	15	59376941	RNF111	Body	0.000548532
cg16214153	0	0.28315	-0.00933063	0.000549821	6	42099392	C6orf132	Body	0.000549821
cg27491224	0.114268	0.000553495	-0.00132789	0.404665	4	2439740	#N/A	#N/A	0.000553495
cg13576994	0.114252	0.000554457	-0.00214704	0.0701428	10	52220491	SGMS1	5'UTR	0.000554457
cg03844154	0.0106875	0.241405	-0.00430561	0.000555138	7	14031414	ETV1	TSS1500	0.000555138
cg10507508	0.114238	0.000555277	-0.000134107	0.91015	19	30719828	#N/A	#N/A	0.000555277
cg12320239	0.114201	0.000557508	0.000153064	0.948871	11	55135046	OR4A15	TSS1500	0.000557508
cg01367899	0.114156	0.000560195	0.000897895	0.43508	17	54961807	MTVR2	Body	0.000560195
cg01184149	0.114148	0.000560649	0.00166598	0.36669	6	34498918	PACSIN1	Body	0.000560649
cg14031964	0.114147	0.000560727	0.00157269	0.427915	10	125528215	CPXM2	Body	0.000560727
cg03991534	1.93277e-05	0.283146	-0.00528852	0.000561532	2	218182275	DIRC3	Body	0.000561532
cg20943372	0.0623225	0.0312772	0.00733661	0.000565911	3	186993527	MASP1	Body	0.000565911
cg06995565	0.114003	0.000569413	0.000681171	0.521109	16	75590339	TMEM231	TSS1500	0.000569413
cg26489513	0.113944	0.000573047	0.0025137	0.10689	7	57928306	#N/A	#N/A	0.000573047
cg03134661	0.113922	0.000574393	-0.000727906	0.554187	19	4919655	UHRF1	Body	0.000574393
cg27219182	0.113901	0.000575668	0.000471413	0.724038	17	70680294	SLC39A11	Body	0.000575668
cg20946538	0.0057822	0.265226	-0.00474269	0.000576928	8	144983193	#N/A	#N/A	0.000576928
cg08574364	0	0.28315	-0.00425444	0.000578074	2	239847627	#N/A	#N/A	0.000578074
cg11588584	0.113853	0.000578625	0.000245064	0.811231	1	1611937	CDK11B	Body	0.000578625
cg23099157	0.000342762	0.282853	0.00687135	0.000579426	12	102513711	C12orf48	TSS1500	0.000579426
cg22153696	0.113835	0.000579715	-1.39604e-05	0.989998	4	186389425	CCDC110	Body	0.000579715
cg07125666	0.113741	0.000585555	-0.00035497	0.784794	5	151031643	#N/A	#N/A	0.000585555
cg26258152	0.113703	0.000587987	0.000571259	0.587813	2	220142610	DNAJB2	TSS1500	0.000587987
cg08840152	0	0.28315	-0.00552332	0.000588571	7	19135149	#N/A	#N/A	0.000588571
cg07560087	0.113666	0.00059031	0.00055113	0.85373	8	125739038	MTSS1	Body	0.00059031
cg24747764	0.0281375	0.146549	-0.00618861	0.000590605	13	112761184	#N/A	#N/A	0.000590605
cg10024587	0.11366	0.000590654	0.000684898	0.512439	10	105211753	CALHM2	5'UTR	0.000590654
cg06479877	0.0405634	0.0905382	0.00377824	0.000596027	17	7452301	TNFSF12	TSS200	0.000596027
cg17132465	0.11357	0.000596354	0.000403913	0.887681	8	120868177	DSCC1	TSS200	0.000596354
cg16218998	0.113556	0.000597243	-1.80094e-05	0.987513	2	149859450	KIF5C	Body	0.000597243
cg13640414	0.11352	0.000599504	-0.00312483	0.0987506	19	15530870	AKAP8L	TSS1500	0.000599504
cg08251362	0.00258864	0.277456	0.00523245	0.000599997	7	112086746	IFRD1	5'UTR	0.000599997
cg13408776	0.00701314	0.259677	-0.00273625	0.000601631	17	9548564	USP43	TSS1500	0.000601631
cg19682013	0	0.28315	-0.00815327	0.000603613	15	45996608	#N/A	#N/A	0.000603613
cg00041599	0.113424	0.000605679	0.00302188	0.126634	5	176240038	UNC5A	Body	0.000605679
cg15745385	0.00611755	0.26375	0.00737584	0.000607352	6	31830364	NEU1	Body	0.000607352
cg17617527	0.113352	0.000610321	0.00695137	0.0170663	5	142782415	NR3C1	5'UTR	0.000610321
cg25957513	0.113286	0.000614573	0.000578166	0.681343	13	52257308	WDFY2	Body	0.000614573
cg06875740	0.113273	0.00061545	0.00070544	0.730865	19	51307921	C19orf48	1stExon	0.00061545
cg27058811	0.113261	0.000616217	-0.00171499	0.0219891	5	61603122	KIF2A	Body	0.000616217
cg03064241	0.00794867	0.255237	0.00341277	0.000616465	12	121837728	RNF34	TSS200	0.000616465
cg08117126	0.113242	0.000617501	-0.00116657	0.306346	2	3691651	COLEC11	Body	0.000617501
cg21096118	0.113134	0.000624563	0.000714292	0.738154	6	33239878	VPS52	TSS1500	0.000624563
cg08590939	0.0176676	0.203217	-0.0115243	0.00062952	5	41869963	OXCT1	Body	0.00062952
cg14125353	0.113053	0.000629936	-0.00173728	0.279972	10	31892769	#N/A	#N/A	0.000629936
ch.19.820881F	0.11305	0.00063013	-0.000892424	0.542754	19	19440400	KIAA0892	Body	0.00063013
cg06185204	0.113036	0.000631045	0.000441339	0.684509	15	80351985	ZFAND6	TSS200	0.000631045
cg26441486	0.000659659	0.282373	0.0072271	0.000633668	22	50317300	CRELD2	Body	0.000633668
cg03691156	0.000458955	0.282694	0.00639705	0.000638486	10	6020009	IL15RA	TSS1500	0.000638486
cg10783774	0.112887	0.000641098	0.00147928	0.156465	12	58176443	TSFM	TSS200	0.000641098
cg00890916	0.112854	0.000643287	-0.00120999	0.247022	20	30158833	#N/A	#N/A	0.000643287
cg11775828	0.112825	0.00064529	6.84541e-05	0.966136	2	169100915	STK39	Body	0.00064529
cg09005762	0.00358858	0.274043	-0.00485987	0.000645461	6	151638363	AKAP12	Body	0.000645461
cg07762788	0.112821	0.000645531	-0.00174523	0.312686	16	68833306	CDH1	Body	0.000645531
cg25629572	0	0.28315	0.00807308	0.0006494	13	114898218	RASA3	TSS200	0.0006494
cg03490385	0	0.28315	-0.00309505	0.000651343	11	6632072	TAF10	3'UTR	0.000651343
cg14774844	0.112722	0.000652339	0.00279079	0.0836021	20	56964035	VAPB	TSS1500	0.000652339
cg21365924	0.112701	0.000653791	-0.00376152	0.114445	6	79339518	#N/A	#N/A	0.000653791
cg06049868	0.112664	0.00065628	-0.00244977	0.166056	13	112717707	#N/A	#N/A	0.00065628
cg02853115	0.112664	0.000656306	-0.00180828	0.228195	6	31122392	CCHCR1	Body	0.000656306
cg25595319	0.11265	0.000657284	-0.00125264	0.484926	19	16143244	FLJ25328	TSS1500	0.000657284
cg05082963	0.00980668	0.245968	0.0032318	0.000658958	7	65669966	TPST1	TSS1500	0.000658958
cg10395519	0.112625	0.000659034	-0.00340366	0.375287	6	151412304	MTHFD1L	Body	0.000659034
cg16348358	0.112622	0.00065923	-0.00019085	0.908272	1	32731477	LCK	5'UTR	0.00065923
cg07063890	0.11258	0.000662139	0.00367198	0.0359868	16	88496241	ZNF469	1stExon	0.000662139
cg14489049	0.00334771	0.274906	-0.0072504	0.000662381	9	135317080	C9orf171	Body	0.000662381
cg08850400	0.112574	0.000662567	-0.00123321	0.314948	17	18231786	SHMT1	3'UTR	0.000662567
cg18813989	0.112571	0.000662721	0.00105005	0.614762	1	224518130	NVL	TSS1500	0.000662721
cg06169200	0.0444036	0.0765495	-0.00314586	0.000662729	11	22647380	FANCF	5'UTR	0.000662729
cg23582405	0.112483	0.00066893	0.00052715	0.679926	14	74551333	LIN52	TSS1500	0.00066893
cg24840182	0.0615507	0.0326309	-0.00575733	0.000669055	4	843344	GAK	3'UTR	0.000669055
cg02039839	0.112467	0.000669994	0.000811048	0.60267	7	1015730	COX19	TSS1500	0.000669994
cg07155684	0.0305235	0.134618	-0.00470132	0.000670835	4	178364890	AGA	TSS1500	0.000670835
cg12228659	0.0650491	0.0268509	0.00618024	0.000671708	13	25254867	ATP12A	5'UTR	0.000671708
cg11564601	0.112436	0.000672229	-0.00517435	0.0975303	22	30592435	#N/A	#N/A	0.000672229
cg01518659	0.0851093	0.00742505	-0.00337091	0.000673404	12	53574337	CSAD	5'UTR	0.000673404
cg18263969	0.112367	0.000677078	-0.00330767	0.0024724	17	76970864	LGALS3BP	Body	0.000677078
cg24414325	0.112365	0.000677257	-0.00390877	0.108183	12	56414442	IKZF4	TSS1500	0.000677257
cg02397182	0.112362	0.00067742	0.00352607	0.00243715	6	43739819	VEGFA	Body	0.00067742
cg06515543	0.112317	0.000680663	-0.000534512	0.669979	19	5823791	NRTN	TSS200	0.000680663
cg21773646	0.112292	0.000682453	0.00185079	0.309516	17	80085082	CCDC57	Body	0.000682453
cg23906060	0.00484821	0.269171	-0.00670264	0.000683543	15	79574773	ANKRD34C	TSS1500	0.000683543
cg15679052	0.112249	0.000685514	-0.000590891	0.777129	17	77749199	#N/A	#N/A	0.000685514
cg13091538	0.112226	0.00068715	0.000363427	0.75523	2	103059886	IL18RAP	Body	0.00068715
cg04330084	0.112221	0.000687545	0.00172709	0.291393	7	123175371	IQUB	TSS1500	0.000687545
cg25046772	0.112212	0.000688157	0.00157149	0.334456	15	75527224	#N/A	#N/A	0.000688157
cg04213121	0.00346164	0.274501	0.00690317	0.000691854	17	27054058	TLCD1	TSS200	0.000691854
cg03571548	0.0215971	0.181385	0.00701048	0.000694035	19	44079876	XRCC1	TSS200	0.000694035
cg15172007	0.112129	0.000694166	-0.000466527	0.786279	6	43422090	DLK2	Body	0.000694166
cg27182019	0.112128	0.000694257	0.000540421	0.58347	16	22217409	EEF2K	TSS200	0.000694257
cg03417317	0.112111	0.000695437	0.00012123	0.892568	10	104221000	TMEM180	TSS200	0.000695437
cg26764685	0.112107	0.000695756	-0.00142651	0.253648	19	19887246	LOC284440	TSS200	0.000695756
cg05085636	0.112098	0.000696405	-0.00049645	0.802232	2	165874828	#N/A	#N/A	0.000696405
cg03628719	0	0.28315	-0.00423569	0.00069724	15	89438964	HAPLN3	TSS200	0.00069724
cg10513330	0.111979	0.000705136	-0.000295544	0.870476	2	28829939	PLB1	Body	0.000705136
cg16263152	0.111955	0.000706906	-0.00106055	0.549516	1	183287819	NMNAT2	Body	0.000706906
cg18673246	0.111939	0.00070803	0.00386	0.0113304	17	7217969	GPS2	Body	0.00070803
cg00331677	0.111922	0.000709276	-0.00342161	0.0115625	16	57413484	CX3CL1	Body	0.000709276
cg26468274	0.0187049	0.197429	0.0062137	0.000711098	6	43544000	XPO5	TSS200	0.000711098
cg16102016	0	0.28315	0.00539922	0.00071185	17	8126456	C17orf44	Body	0.00071185
cg11854928	0.111882	0.000712302	0.00135614	0.606077	12	117768754	NOS1	Body	0.000712302
cg07696658	0.111881	0.000712367	0.00017451	0.861205	5	73980914	HEXB	TSS200	0.000712367
cg01304182	0.111875	0.000712817	-0.00219513	0.127121	16	30409908	ZNF48	Body	0.000712817
cg22719314	0	0.28315	-0.00850032	0.000714004	1	152290334	FLG	5'UTR	0.000714004
cg13587477	0.11182	0.000716864	-0.00406249	0.157553	10	102431136	#N/A	#N/A	0.000716864
cg21481320	0.0355147	0.111389	-0.00475052	0.000717418	19	48953847	GRWD1	Body	0.000717418
cg06865451	0.0592527	0.036941	-0.00380581	0.000717573	1	39035934	#N/A	#N/A	0.000717573
cg22665089	0.0468656	0.0684308	0.00378887	0.000719244	10	97320867	SORBS1	5'UTR	0.000719244
cg19960891	0.00595206	0.264482	-0.00703272	0.000719983	11	63776653	MACROD1	Body	0.000719983
cg25267285	0.066941	0.0240873	-0.0033349	0.000723273	6	26235290	HIST1H1D	TSS200	0.000723273
cg24608218	0.111717	0.000724609	0.00133956	0.290859	5	17219239	BASP1	5'UTR	0.000724609
cg00982136	0.111702	0.00072574	0.000674048	0.743444	2	201726139	CLK1	Body	0.00072574
cg27088787	0.0331533	0.122071	-0.00430585	0.00072682	15	101839929	#N/A	#N/A	0.00072682
cg03880033	0.111612	0.00073258	0.0017311	0.656638	16	55866757	CES1	Body	0.00073258
cg08875078	0	0.28315	0.00629211	0.000733174	22	50639485	SELO	1stExon	0.000733174
cg06073041	0	0.28315	0.0044902	0.000735009	5	141346577	RNF14	5'UTR	0.000735009
cg03596178	0.0892757	0.0054414	0.00369995	0.000735672	17	76138514	TMC8	3'UTR	0.000735672
cg01173944	0.0322965	0.126086	-0.00378285	0.000742451	14	67986361	#N/A	#N/A	0.000742451
cg16567202	0.0280653	0.146917	-0.00491291	0.000746328	17	19772177	ULK2	TSS1500	0.000746328
cg05287917	0.111418	0.000747464	-0.000405504	0.854466	14	104789261	#N/A	#N/A	0.000747464
cg13290059	0.0542491	0.0478875	-0.00350074	0.000747758	2	104781890	#N/A	#N/A	0.000747758
cg15704988	0.111402	0.00074866	0.0037716	0.0417532	17	40540562	STAT3	TSS200	0.00074866
cg23060047	0.111383	0.000750161	-0.00385054	0.0993069	12	130819504	#N/A	#N/A	0.000750161
cg02048968	7.39945e-06	0.283149	-0.00352128	0.000751161	5	188824	PLEKHG4B	3'UTR	0.000751161
cg05222850	0.0268765	0.153045	-0.00739136	0.000752347	7	137618712	CREB3L2	Body	0.000752347
cg11857210	0.00770505	0.25641	-0.00641577	0.000754341	3	33600519	CLASP2	Body	0.000754341
cg03596113	0.111305	0.0007562	0.000754328	0.518877	1	3129969	PRDM16	Body	0.0007562
cg16774160	0.111285	0.00075781	-0.000361966	0.811673	20	3733476	HSPA12B	3'UTR	0.00075781
cg07579404	0.00061137	0.282455	0.00791828	0.000759599	6	150346721	RAET1L	TSS200	0.000759599
cg11264584	0.0208612	0.185445	-0.00628978	0.000762739	11	15135663	INSC	Body	0.000762739
cg10779336	0.111189	0.000765302	0.000669351	0.541763	6	41215806	TREML2P	TSS1500	0.000765302
cg20482274	0.111188	0.000765396	-0.000499311	0.635951	20	35971659	SRC	TSS1500	0.000765396
cg16198734	0.11117	0.000766857	-6.32737e-05	0.938362	2	202004649	CFLAR	Body	0.000766857
cg14468007	0.00822302	0.253904	-0.00513313	0.000767072	14	96176384	TCL1A	3'UTR	0.000767072
cg09061317	0.0317214	0.12882	0.00392533	0.00076834	1	28995172	GMEB1	TSS200	0.00076834
cg26395828	0.0385347	0.0985841	0.00893109	0.000769559	5	14665166	FAM105B	Body	0.000769559
cg05358900	0.0670499	0.0239355	-0.00590834	0.000769744	12	32553295	#N/A	#N/A	0.000769744
cg27180009	0.00690433	0.260181	-0.00356279	0.000770596	1	41116256	RIMS3	5'UTR	0.000770596
cg22481044	0	0.28315	-0.00432338	0.000772964	17	72889708	FADS6	TSS200	0.000772964
cg18524952	0.111073	0.000774538	0.00111738	0.23866	22	27053559	MIAT	Body	0.000774538
cg07810927	5.68963e-06	0.283149	0.00707876	0.000774552	1	16302303	ZBTB17	5'UTR	0.000774552
cg27226320	0.111068	0.000774977	0.00101854	0.299479	1	175158326	KIAA0040	5'UTR	0.000774977
cg19431448	0.0420345	0.0849873	0.00542718	0.000779226	15	79383385	RASGRF1	TSS200	0.000779226
cg21211664	0.111005	0.000780011	-0.00216696	0.24376	9	131312073	#N/A	#N/A	0.000780011
cg16000154	0.110998	0.000780553	-0.000102386	0.922023	1	224544504	CNIH4	TSS200	0.000780553
cg14506552	0.0424978	0.0832887	0.0059575	0.000781425	1	11918954	NPPB	1stExon	0.000781425
cg02369450	0.110984	0.000781683	0.000910255	0.639162	5	1950212	#N/A	#N/A	0.000781683
cg02194300	0	0.28315	-0.00480568	0.000782742	16	88506688	ZNF469	3'UTR	0.000782742
cg11704528	0.110942	0.000785092	0.00473609	0.0731856	12	50339529	#N/A	#N/A	0.000785092
cg20284019	0.000669146	0.282357	-0.00504255	0.000789479	18	33548566	#N/A	#N/A	0.000789479
cg27513213	0.110885	0.000789649	0.00032782	0.797793	19	3978143	EEF2	Body	0.000789649
cg13829089	0.110876	0.000790374	-0.00582405	0.00378636	17	7460690	TNFSF13	TSS1500	0.000790374
cg12821702	0.110853	0.000792301	0.00062055	0.634918	2	42165504	#N/A	#N/A	0.000792301
cg00145103	0.0129173	0.229499	-0.00670618	0.000792459	17	21360741	#N/A	#N/A	0.000792459
cg04002144	0.0226649	0.17553	0.00427466	0.000796501	5	175995896	PCDH24	Body	0.000796501
cg23445604	8.04461e-07	0.28315	0.00424544	0.000797973	3	46735801	ALS2CL	TSS1500	0.000797973
cg16919680	0.110779	0.000798335	0.00297236	0.0762818	12	53230033	#N/A	#N/A	0.000798335
cg07062388	0.037209	0.104084	-0.00400884	0.000799667	6	70507787	LMBRD1	TSS1500	0.000799667
cg19009714	0.110724	0.000802886	0.000551869	0.562548	6	4776669	CDYL	Body	0.000802886
cg23251141	0.110683	0.000806228	0.00402296	0.116212	5	496464	SLC9A3	Body	0.000806228
cg08241117	0.110658	0.000808309	0.00111397	0.212055	22	24199628	SLC2A11	5'UTR	0.000808309
cg08352422	0.110641	0.00080971	0.0029125	0.272587	11	116095774	#N/A	#N/A	0.00080971
cg02857760	0.0124535	0.23201	0.00662664	0.000815335	2	177012562	#N/A	#N/A	0.000815335
cg11412527	0	0.28315	-0.00303014	0.000815704	6	170047483	WDR27	Body	0.000815704
cg05283834	0.110564	0.000816149	-0.000309128	0.766918	11	18610440	UEVLD	TSS200	0.000816149
cg24918705	0.110563	0.000816195	-0.00120609	0.508346	5	140501321	PCDHB4	TSS1500	0.000816195
cg22365225	0.110529	0.000819078	0.00152661	0.26295	2	200819867	C2orf60	Body	0.000819078
cg09758689	0.110523	0.000819549	0.00100709	0.514635	8	48677108	#N/A	#N/A	0.000819549
cg02634272	0.00696268	0.259911	0.00833048	0.00081988	16	71459870	#N/A	#N/A	0.00081988
cg16846069	0.11051	0.000820637	-0.0047977	0.0213377	12	6462681	SCNN1A	Body	0.000820637
cg11510060	0.0388249	0.0974054	0.00753942	0.000822668	4	330694	ZNF141	TSS1500	0.000822668
cg19483159	0.0232852	0.172153	0.00652757	0.000824041	6	159066182	DYNLT1	TSS1500	0.000824041
cg18520141	0.104886	0.00142962	0.00821585	0.000824142	19	54704690	RPS9	TSS200	0.000824142
cg13810457	0.0068171	0.260584	0.00348978	0.000824171	14	92321295	TC2N	5'UTR	0.000824171
cg04508804	0.11044	0.000826513	-0.000598243	0.869641	3	45077765	#N/A	#N/A	0.000826513
cg14522731	0.110364	0.00083297	0.00166494	0.0507716	13	37393990	RFXAP	1stExon	0.00083297
cg13420075	0.110361	0.000833212	-4.60785e-05	0.965233	15	74471974	STRA6	3'UTR	0.000833212
cg24466610	0.11035	0.000834158	-0.000516832	0.753733	11	433702	ANO9	Body	0.000834158
cg01595997	0.0015355	0.28048	-0.0054064	0.000834251	6	31915184	CFB	Body	0.000834251
cg23798714	0.00945695	0.247753	-0.00627448	0.000834445	20	30950177	ASXL1	Body	0.000834445
cg19771355	0.110333	0.000835638	-0.00354364	0.027745	3	44522986	#N/A	#N/A	0.000835638
cg10976626	0.0489476	0.0620723	-0.00482663	0.00083571	1	158322841	CD1E	TSS1500	0.00083571
cg22104744	0.110326	0.000836253	-0.000784533	0.74698	13	114829833	RASA3	Body	0.000836253
cg24621801	0.110255	0.000842347	-0.00075255	0.400495	2	70141883	MXD1	TSS1500	0.000842347
cg18800479	0.110244	0.000843253	-0.000218188	0.896226	1	221052579	HLX	TSS200	0.000843253
cg00497905	0.110242	0.000843449	0.00386514	0.192213	11	76903183	MYO7A	Body	0.000843449
cg22850451	0.110238	0.000843814	-0.00228432	0.105796	19	17829496	MAP1S	TSS1500	0.000843814
cg17022437	0	0.28315	-0.00483768	0.000844573	10	43800382	#N/A	#N/A	0.000844573
cg00091004	0.110209	0.00084627	-0.00286955	0.00216184	1	203455289	PRELP	Body	0.00084627
cg27541048	0.110202	0.0008469	-0.00177722	0.114378	12	6954816	GNB3	Body	0.0008469
cg02034516	0.000327255	0.282872	0.00491081	0.000850012	7	95951479	SLC25A13	TSS200	0.000850012
cg19857457	0.110158	0.000850705	-0.000146295	0.922874	18	47018947	RPL17	TSS200	0.000850705
cg15016062	0.110135	0.00085269	-0.0020905	0.229281	5	93576432	C5orf36	Body	0.00085269
cg05842420	0.110119	0.00085406	-0.0017237	0.480003	2	237073843	#N/A	#N/A	0.00085406
cg02949421	0.110085	0.000857005	0.00376517	0.00325163	12	104359331	TDG	TSS1500	0.000857005
cg26347222	0.0513734	0.055233	-0.0079283	0.000857075	7	33945948	BMPER	Body	0.000857075
cg11001581	0.11006	0.000859218	0.000752132	0.7902	17	6348110	FAM64A	5'UTR	0.000859218
cg06336535	0.110059	0.000859329	-0.0024573	0.163505	19	17877528	FCHO1	Body	0.000859329
cg15271616	0.110038	0.000861105	0.00369769	0.106621	9	35490515	RUSC2	5'UTR	0.000861105
cg26422861	0.00625055	0.263158	-0.00547312	0.000861409	7	56160737	PHKG1	TSS200	0.000861409
cg09484870	0.110033	0.000861543	-0.00322039	0.100036	16	28915776	ATP2A1	3'UTR	0.000861543
cg09415832	0.110021	0.000862669	-0.000422478	0.729906	6	33422185	ZBTB9	TSS200	0.000862669
cg03787326	0.110018	0.00086292	0.000277751	0.918177	3	48130820	MAP4	TSS200	0.00086292
cg05299774	0.0329644	0.12295	-0.00541051	0.000864011	2	1238426	SNTG2	Body	0.000864011
cg23488607	0.109989	0.000865412	-0.000915675	0.522207	17	1553502	RILP	TSS200	0.000865412
cg19084628	0	0.28315	-0.00609861	0.000867021	10	6274873	PFKFB3	Body	0.000867021
cg06731443	0.0500929	0.0587679	-0.00721621	0.000868579	11	27494710	LGR4	TSS1500	0.000868579
cg27579805	0.109924	0.000871206	-7.24246e-05	0.948045	17	76101307	TNRC6C	3'UTR	0.000871206
cg02934834	0.0569442	0.0417143	-0.0114541	0.000878237	6	116575324	TSPYL4	TSS200	0.000878237
cg05324789	0	0.28315	-0.00426231	0.000880237	10	134602475	#N/A	#N/A	0.000880237
cg15591386	0.00382443	0.273175	-0.00438744	0.000881302	1	76265299	MSH4	Body	0.000881302
cg01599460	0.00317228	0.275519	0.00498703	0.000884553	1	53904088	FLJ40434	Body	0.000884553
cg13649087	0.109763	0.000885506	-0.00343095	0.0829181	19	3871442	#N/A	#N/A	0.000885506
cg06916463	0	0.28315	0.00406516	0.000888735	14	60715366	PPM1A	TSS1500	0.000888735
cg00874558	0.109661	0.000894761	-0.00319684	0.150254	8	2021720	MYOM2	Body	0.000894761
cg14504581	3.84601e-07	0.28315	0.00377364	0.00089696	9	130710265	FAM102A	Body	0.00089696
cg18065174	0.0392211	0.0958111	-0.00645636	0.000900497	19	4175359	SIRT6	Body	0.000900497
cg15965810	0.024204	0.167188	-0.00469449	0.000902704	14	60985855	#N/A	#N/A	0.000902704
cg17066403	0.109566	0.000903381	0.000284606	0.880758	6	32065028	TNXB	Body	0.000903381
cg24182729	0.109488	0.000910531	0.00454552	0.108827	12	133066526	FBRSL1	TSS1500	0.000910531
cg18649503	0.109483	0.000911009	0.00153447	0.386017	6	28187510	LOC222699	TSS1500	0.000911009
cg08377000	0.0793007	0.0111382	-0.00514123	0.000912356	4	90033921	TIGD2	TSS200	0.000912356
cg13958426	0.109465	0.000912657	-0.000670894	0.56168	1	169396637	C1orf114	1stExon	0.000912657
cg22065664	0.053543	0.0496167	-0.00488218	0.000913046	6	49309491	#N/A	#N/A	0.000913046
cg27564284	0.109453	0.000913741	0.00113522	0.288695	16	23097357	USP31	Body	0.000913741
cg06895913	0.109435	0.000915418	-0.00168328	0.36094	5	58957910	PDE4D	Body	0.000915418
cg02804557	0.0615811	0.0325768	-0.00432075	0.000918719	11	7022088	ZNF214	Body	0.000918719
cg18364502	0.109374	0.000921013	-0.00345876	0.109296	14	73524688	RBM25	TSS1500	0.000921013
cg10161194	0.109365	0.000921879	-0.000835745	0.699979	19	3983180	EEF2	Body	0.000921879
cg06445586	0.0449571	0.074667	-0.00552038	0.000924411	11	49073835	#N/A	#N/A	0.000924411
cg13461509	0.0458477	0.0717077	-0.00323271	0.000925826	1	53387576	ECHDC2	TSS200	0.000925826
cg02894328	0.109302	0.000927759	-0.00115484	0.155507	6	30919516	DPCR1	Body	0.000927759
cg13688312	0.109287	0.000929136	0.00218549	0.131587	1	162339673	NOS1AP	3'UTR	0.000929136
cg17162095	0.0391493	0.0960986	-0.00439076	0.000931028	1	245778125	KIF26B	Body	0.000931028
cg06242000	0	0.28315	-0.00582586	0.000933158	3	183966155	ALG3	Body	0.000933158
cg13427055	0.109231	0.000934432	-0.000368806	0.681529	4	89378005	HERC5	TSS1500	0.000934432
cg07612497	0.0265192	0.154907	0.00630903	0.000935872	3	48672985	SLC26A6	TSS200	0.000935872
cg27526518	0.109177	0.000939469	-0.00267053	0.129883	12	3709926	#N/A	#N/A	0.000939469
cg01097325	0.109158	0.000941349	0.00429243	0.034254	1	12775848	AADACL3	TSS1500	0.000941349
cg15044146	0.109129	0.000944081	0.000634628	0.615961	17	35501295	ACACA	Body	0.000944081
cg16684117	0.109119	0.000944962	-0.00403273	0.107704	5	148808456	MIR143	TSS200	0.000944962
cg07207286	0.0424578	0.0834345	0.00732196	0.000945145	22	38598880	MAFF	TSS200	0.000945145
cg10153349	0.109085	0.000948274	-0.00448248	0.0336584	11	13983893	SPON1	TSS200	0.000948274
cg03268697	8.20231e-09	0.28315	-0.00915621	0.00094918	17	75160330	SEC14L1	Body	0.00094918
cg15988843	0.0212707	0.183183	0.00971346	0.000950483	1	1092940	#N/A	#N/A	0.000950483
cg18502317	0.0464313	0.0698154	-0.00335827	0.000952558	5	141990747	FGF1	Body	0.000952558
cg07404514	0.109029	0.000953589	-0.00266646	0.0768233	6	31698744	CLIC1	Body	0.000953589
cg19997196	2.02498e-08	0.28315	-0.011083	0.000953655	10	127769491	ADAM12	Body	0.000953655
cg08301612	0.108983	0.000958013	-0.00367237	0.0077456	17	43228571	HEXIM1	1stExon	0.000958013
cg23438868	0.0111808	0.238811	-0.00505336	0.000958545	15	93855015	#N/A	#N/A	0.000958545
cg19753609	0.108977	0.000958614	-0.00276416	0.102575	14	80324276	NRXN3	Body	0.000958614
cg20603260	0	0.28315	0.00790115	0.000958648	3	49314539	C3orf62	TSS200	0.000958648
cg03538808	0.0310933	0.131844	0.0033708	0.000960695	17	7746830	KDM6B	5'UTR	0.000960695
cg17864091	0.108954	0.000960742	-0.00452582	0.00690231	20	62200091	PRIC285	Body	0.000960742
cg00732428	0.108927	0.00096338	-0.00238795	0.169669	17	46048392	CDK5RAP3	TSS200	0.00096338
cg11240327	0.108908	0.000965212	0.0024071	0.304749	6	90348503	LYRM2	TSS1500	0.000965212
cg00838919	0.108888	0.000967204	0.00540289	0.0101195	1	180201891	LHX4	Body	0.000967204
cg06721231	0.00286497	0.27656	0.00738794	0.000967377	16	69222939	SNTB2	Body	0.000967377
cg03940437	0.108847	0.000971197	-0.00359678	0.0257333	1	26580624	CCDC21	Body	0.000971197
cg16419724	0.0477585	0.0656478	0.00593768	0.000971549	5	68711519	MARVELD2	5'UTR	0.000971549
cg10521711	0.108811	0.000974684	-0.00119772	0.264479	6	235035	#N/A	#N/A	0.000974684
cg12564698	0.108809	0.000974902	-0.000640144	0.719279	11	68458524	GAL	3'UTR	0.000974902
cg26515213	0.108808	0.000974944	-0.00510296	0.00166373	12	94171127	CRADD	Body	0.000974944
cg00499750	0.108806	0.00097519	0.00232539	0.19121	12	70133067	RAB3IP	5'UTR	0.00097519
cg04942334	0.108758	0.000979843	0.00455005	0.0361974	2	235405480	ARL4C	1stExon	0.000979843
cg16245495	0.10874	0.000981605	-0.00372255	0.0775278	2	240864720	#N/A	#N/A	0.000981605
ch.4.658374F	0.108733	0.00098231	-0.00156233	0.218646	4	26457421	#N/A	#N/A	0.00098231
cg19495149	0.108704	0.000985162	-0.000221511	0.833834	18	46983956	DYM	5'UTR	0.000985162
cg08401916	0.1087	0.000985563	-0.000831356	0.556868	7	156296983	#N/A	#N/A	0.000985563
cg26453295	0.108676	0.000987892	-0.000600595	0.740549	19	54851740	LILRA4	TSS1500	0.000987892
cg22957360	0.108652	0.000990321	0.0030521	0.138265	10	101282572	#N/A	#N/A	0.000990321
cg06870470	0.108631	0.00099241	-0.00230092	0.0855208	19	11315767	DOCK6	Body	0.00099241
cg01382072	0.10863	0.000992487	0.000780411	0.569017	16	86787277	#N/A	#N/A	0.000992487
cg10832005	0.0211045	0.1841	-0.00560999	0.000993981	5	32710658	NPR3	TSS1500	0.000993981
cg22546775	0.108588	0.000996673	0.000136727	0.933334	12	66697281	HELB	Body	0.000996673
cg06116009	0.00995859	0.245188	-0.0111842	0.000997478	13	91827542	#N/A	#N/A	0.000997478
cg12079303	0.0775222	0.0125359	-0.00496928	0.00100044	1	61547163	NFIA	Body	0.00100044
cg17488500	0.108528	0.00100259	0.00102686	0.428622	1	154307007	ATP8B2	Body	0.00100259
cg05895711	0.0243832	0.166226	-0.00388126	0.00100487	8	143051905	#N/A	#N/A	0.00100487
cg27450292	0.0628675	0.0303487	0.00389923	0.00100876	16	30669868	#N/A	#N/A	0.00100876
cg17101029	5.89933e-07	0.28315	-0.00482429	0.00100946	12	106700623	TCP11L2	5'UTR	0.00100946
cg18097726	0.0330751	0.122434	0.0119495	0.0010095	4	3075484	HTT	TSS1500	0.0010095
cg06869171	0.108445	0.00101092	-0.000105548	0.897704	1	155949839	#N/A	#N/A	0.00101092
cg08649360	0.108444	0.00101107	-0.00492892	0.0455361	3	9833841	ARPC4	TSS1500	0.00101107
cg19940052	0.108439	0.00101152	-0.00262999	0.0475575	5	5474505	KIAA0947	Body	0.00101152
cg27230594	0.064062	0.028391	-0.00340718	0.00101218	1	8908794	#N/A	#N/A	0.00101218
cg16378015	3.94081e-07	0.28315	0.0044559	0.0010136	14	100611694	#N/A	#N/A	0.0010136
cg24310677	0.0451803	0.0739175	0.00379449	0.00101567	19	53496846	ZNF702P	TSS200	0.00101567
cg01253033	0.00151683	0.280527	0.00726847	0.00101607	13	37186557	#N/A	#N/A	0.00101607
cg22121565	0.0161904	0.211456	-0.0050664	0.00101727	11	34681375	EHF	3'UTR	0.00101727
cg05514418	0.108318	0.00102379	0.0035118	0.204645	11	15093744	CALCB	TSS1500	0.00102379
cg12368694	0.10831	0.00102459	-0.00237838	0.314895	11	70391098	SHANK2	Body	0.00102459
cg20924136	0.038267	0.0996793	-0.00279918	0.00103134	2	230808359	FBXO36	Body	0.00103134
cg02363655	0.10822	0.00103387	-0.000666653	0.543519	8	145955421	ZNF251	Body	0.00103387
cg20738959	0.0363632	0.107693	0.00900213	0.00103638	6	30539641	ABCF1	Body	0.00103638
cg02618049	0.10817	0.00103899	0.00156602	0.116632	5	139941639	APBB3	Body	0.00103899
cg01542143	0.108166	0.00103945	0.00143168	0.240325	4	3240754	HTT	Body	0.00103945
cg03043228	0.0298077	0.138145	-0.00387093	0.00104173	1	204797533	NFASC	TSS1500	0.00104173
cg11788856	0.108117	0.00104449	-0.00485145	0.0428008	17	97734	RPH3AL	Body	0.00104449
cg12856561	0.108081	0.00104821	0.000782986	0.522363	5	111093208	C5orf13	5'UTR	0.00104821
cg11549874	0.108077	0.00104867	-5.86183e-05	0.970608	22	31202478	OSBP2	Body	0.00104867
cg22862005	0.108071	0.00104929	-0.00454618	0.00630559	1	205884321	SLC26A9	3'UTR	0.00104929
cg00637144	0	0.28315	-0.0053804	0.00104969	13	52360268	DHRS12	Body	0.00104969
cg18267471	0.0503873	0.0579406	0.00332917	0.00105051	3	185541217	IGF2BP2	Body	0.00105051
cg03228516	0.00208968	0.278973	0.00292012	0.00105309	22	38710725	CSNK1E	5'UTR	0.00105309
cg25100532	0.108016	0.00105501	0.00127622	0.258228	11	10562910	RNF141	TSS200	0.00105501
cg03574415	0	0.28315	-0.00299513	0.00105628	14	61789503	PRKCH	Body	0.00105628
cg11064966	0.108001	0.00105652	-0.00185312	0.166225	5	32506514	#N/A	#N/A	0.00105652
cg10424681	0.107923	0.00106474	-0.00180777	0.341651	6	4079350	C6orf201	TSS200	0.00106474
cg19831403	0.107922	0.0010648	-0.00120815	0.325974	10	88453678	LDB3	Body	0.0010648
cg26477169	0.0590947	0.0372531	-0.00361939	0.00106513	17	75196864	SEC14L1	Body	0.00106513
cg12201698	0.107913	0.00106577	-9.78585e-05	0.953753	11	70634975	SHANK2	Body	0.00106577
cg21411075	1.39715e-05	0.283148	0.0135464	0.00106664	15	50647096	FLJ10038	TSS200	0.00106664
cg05351887	0.107888	0.00106843	-0.0046203	0.290862	16	3988869	#N/A	#N/A	0.00106843
cg14541011	0.107881	0.00106914	-0.00275384	0.0176742	9	135989682	RALGDS	Body	0.00106914
cg18331396	0.107861	0.00107129	-0.000127392	0.889955	3	12705704	RAF1	TSS200	0.00107129
cg02222722	0	0.28315	-0.002958	0.00107183	2	20101793	TTC32	TSS200	0.00107183
cg01809371	0.000373398	0.282813	-0.00423627	0.00107594	14	69725472	GALNTL1	TSS1500	0.00107594
cg17171407	0.107814	0.00107628	0.00488764	0.0897884	8	119960777	TNFRSF11B	Body	0.00107628
cg20738823	0.0702534	0.0198037	-0.00478774	0.00107712	1	59289825	#N/A	#N/A	0.00107712
cg14428706	0.107797	0.00107804	-0.00176243	0.0795566	6	31657467	BAT5	Body	0.00107804
cg07913197	0.107753	0.00108275	0.000289262	0.841243	2	200334901	FLJ32063	Body	0.00108275
cg21576809	0.107753	0.00108275	-0.00122684	0.498683	3	141319468	RASA2	Body	0.00108275
cg03336586	0.0499952	0.0590446	-0.00556074	0.00108583	1	3732904	KIAA0562	Body	0.00108583
cg15209945	0.029591	0.139222	0.00753999	0.00108933	19	13261065	IER2	TSS1500	0.00108933
cg04194821	0.00626704	0.263084	-0.00365524	0.00109259	14	34407432	EGLN3	Body	0.00109259
cg07896108	0	0.28315	0.00332606	0.00109515	12	99037846	IKBIP	Body	0.00109515
cg20400838	0.000834952	0.282053	0.00639914	0.00109643	7	21208923	#N/A	#N/A	0.00109643
cg00637940	5.0671e-07	0.28315	-0.00423819	0.00110038	7	157214749	#N/A	#N/A	0.00110038
cg21679970	0.107584	0.00110102	0.000514133	0.563226	2	10581770	ODC1	Body	0.00110102
cg18751588	0.0137581	0.224911	0.00935832	0.0011032	12	51566859	TFCP2	TSS200	0.0011032
cg07464571	0.107544	0.00110529	-0.00244594	0.145928	7	127881001	LEP	TSS1500	0.00110529
cg06040590	0.107544	0.00110538	0.000259611	0.86353	5	180633615	TRIM7	TSS1500	0.00110538
cg26288249	0.107518	0.00110813	-0.002076	0.0162979	9	112810954	AKAP2	TSS200	0.00110813
cg26174628	0.0860719	0.00692128	-0.0065932	0.00110999	8	80864316	MRPS28	Body	0.00110999
cg06665322	0.107496	0.00111052	-0.00243378	0.072322	1	167059365	GPA33	Body	0.00111052
cg21234506	0.107486	0.00111171	0.00201106	0.277555	15	80263132	BCL2A1	1stExon	0.00111171
cg26571320	0.107486	0.00111172	0.00469427	0.0305764	16	3240141	#N/A	#N/A	0.00111172
cg20254763	0.0308602	0.132975	-0.00871371	0.00111324	1	175122830	#N/A	#N/A	0.00111324
cg09254823	0.0114962	0.237139	0.00780257	0.0011133	19	13885429	C19orf53	Body	0.0011133
cg21755672	0.107467	0.0011137	0.00136752	0.164455	6	169051023	SMOC2	Body	0.0011137
cg07283601	0.107455	0.00111504	-0.00155456	0.236016	12	132210078	SFRS8	Body	0.00111504
cg15909319	0.0203327	0.188372	-0.0079745	0.00111886	17	14201063	#N/A	#N/A	0.00111886
cg06696063	0	0.28315	0.00371435	0.00112013	7	1809359	#N/A	#N/A	0.00112013
cg00580497	0.107405	0.00112056	-0.00229005	0.127366	5	1153746	#N/A	#N/A	0.00112056
cg11785652	0.00565758	0.265766	0.00637322	0.00112181	1	92949337	GFI1	5'UTR	0.00112181
cg14500913	0.00325595	0.275229	-0.00689628	0.00112309	9	16091885	#N/A	#N/A	0.00112309
cg01722868	0.107375	0.00112383	0.000960862	0.630687	1	116655078	C1orf161	5'UTR	0.00112383
cg21929464	0.107366	0.00112482	-0.0025117	0.428125	5	2066634	#N/A	#N/A	0.00112482
cg08653292	0.107358	0.00112573	1.00116e-05	0.996286	11	58920029	FAM111A	Body	0.00112573
cg16024836	0.107349	0.00112674	-0.00129028	0.444136	17	58216988	#N/A	#N/A	0.00112674
cg26434370	0.107346	0.00112713	-0.00411673	0.0769315	16	10909361	FAM18A	Body	0.00112713
cg03293603	0.0647153	0.027364	-0.00408122	0.00112914	2	175595510	#N/A	#N/A	0.00112914
cg03659005	0.1073	0.00113213	-0.00117359	0.152952	5	146258461	PPP2R2B	TSS200	0.00113213
cg02002298	0.107299	0.00113226	0.00110992	0.308273	21	46392176	C21orf70	Body	0.00113226
cg19980929	0.0123419	0.232612	0.00850073	0.00113472	12	42632907	YAF2	TSS1500	0.00113472
cg14439210	0	0.28315	0.00511278	0.00113594	16	2015450	SNHG9	Body	0.00113594
cg16757605	0.107259	0.00113679	0.000873122	0.6664	16	70697712	MTSS1L	Body	0.00113679
cg27167184	0.00675496	0.26087	0.00851009	0.00113753	1	171750545	METTL13	TSS1500	0.00113753
cg21863721	0.0631788	0.0298285	-0.0040629	0.00114473	6	144184557	C6orf94	TSS1500	0.00114473
cg10528559	0	0.28315	0.00377742	0.00114697	10	13836757	FRMD4A	Body	0.00114697
cg10646402	0.051477	0.0549541	-0.00686954	0.00114783	12	15475490	PTPRO	1stExon	0.00114783
cg10254690	0.107159	0.00114792	0.00138653	0.326537	10	126107861	OAT	TSS1500	0.00114792
cg10783063	0.10715	0.00114894	-0.00238686	0.0515609	6	30880108	GTF2H4	Body	0.00114894
cg14543852	0.107145	0.00114957	4.72731e-05	0.987878	5	150138585	DCTN4	1stExon	0.00114957
cg14171636	0.107141	0.00114998	-0.00203591	0.0878834	9	127361263	NR6A1	Body	0.00114998
cg23978183	0.107138	0.00115033	-0.0012149	0.656396	13	112859856	#N/A	#N/A	0.00115033
cg25415978	0.10713	0.0011512	0.000996278	0.632443	17	63097125	#N/A	#N/A	0.0011512
cg21925748	0.107124	0.00115194	-0.00243793	0.155938	8	145725509	PPP1R16A	Body	0.00115194
cg22785554	0.00274013	0.27697	-0.00422476	0.0011522	1	17751459	RCC2	Body	0.0011522
cg26834010	0.107098	0.00115482	0.00108695	0.487319	7	75677171	STYXL1	1stExon	0.00115482
cg04538760	0.0800411	0.010595	-0.00338322	0.00115624	4	140040594	ELF2	Body	0.00115624
cg12781678	0.10707	0.00115803	-0.00199175	0.0969576	7	100053754	#N/A	#N/A	0.00115803
cg25794830	0.0652433	0.026556	-0.00786333	0.00115851	21	35560030	C21orf82	Body	0.00115851
cg16224417	0.107054	0.00115979	0.00166405	0.39845	4	3685875	#N/A	#N/A	0.00115979
cg17783359	0	0.28315	-0.00427502	0.0011605	5	79869215	#N/A	#N/A	0.0011605
cg15385139	0	0.28315	-0.00460426	0.00116085	6	29595506	GABBR1	Body	0.00116085
cg08691775	0.107026	0.00116303	-0.000877141	0.711675	8	134310658	NDRG1	TSS1500	0.00116303
cg24682541	0.106996	0.00116644	0.000493193	0.726903	22	50487496	TTLL8	Body	0.00116644
cg24753530	0.106975	0.00116881	0.000755779	0.677149	13	25338621	RNF17	Body	0.00116881
cg03093806	0.045703	0.0721828	0.00368222	0.00116883	15	40331377	SRP14	1stExon	0.00116883
cg00931181	0.106971	0.00116927	-0.00259207	0.0734859	2	6910631	#N/A	#N/A	0.00116927
cg17685019	0.106955	0.00117113	-0.000539787	0.691857	11	30251556	FSHB	TSS1500	0.00117113
cg18237203	0.0477803	0.0655806	0.0067816	0.00117127	12	70861788	#N/A	#N/A	0.00117127
cg00650410	0.106945	0.00117226	-0.00157824	0.223186	22	50463599	TTLL8	Body	0.00117226
cg10999413	0.10693	0.00117396	0.00151006	0.361121	10	102892131	TLX1NB	TSS1500	0.00117396
cg00366880	0.0448953	0.0748755	-0.00866138	0.00117568	3	13244304	#N/A	#N/A	0.00117568
cg13545138	0.00527139	0.267415	-0.00678807	0.00117622	12	53097123	KRT77	1stExon	0.00117622
cg11977488	0.0257345	0.15903	-0.0035293	0.00117626	1	1858286	#N/A	#N/A	0.00117626
cg08759112	0.106868	0.00118112	-0.00112704	0.468661	2	183387885	PDE1A	TSS1500	0.00118112
cg25356468	0.0398601	0.0932764	-0.0046903	0.00118141	10	64875536	#N/A	#N/A	0.00118141
cg00348389	0.106853	0.00118284	-0.00163433	0.161717	16	31235706	TRIM72	Body	0.00118284
cg00145732	0.0390607	0.0964547	-0.00590862	0.0011833	16	1095673	#N/A	#N/A	0.0011833
cg02377114	0.106845	0.00118377	-0.000895405	0.567861	10	21435787	C10orf113	TSS1500	0.00118377
ch.7.2968824F	0.00074265	0.282226	0.0185306	0.0011882	7	141329506	AGK	Body	0.0011882
cg14893456	0.106804	0.00118847	0.000562148	0.752426	1	39874025	KIAA0754	TSS1500	0.00118847
cg02316756	0.106773	0.00119203	-0.00190989	0.290609	12	96641299	ELK3	Body	0.00119203
cg25208677	0.106748	0.001195	0.00144292	0.571389	1	67521487	SLC35D1	TSS1500	0.001195
cg20287234	0.10674	0.00119592	-0.00147442	0.502331	2	231789465	GPR55	5'UTR	0.00119592
cg04605816	0.10673	0.00119706	-0.000732768	0.640113	20	62092443	KCNQ2	Body	0.00119706
cg09845133	0.106722	0.00119798	-0.000208682	0.850239	1	95699825	RWDD3	1stExon	0.00119798
cg20524128	0.106717	0.00119863	0.0027566	0.0865945	17	77965982	TBC1D16	Body	0.00119863
cg12632313	0.106716	0.00119877	-0.00383817	0.0994043	2	151329752	RND3	Body	0.00119877
cg04726876	0.106704	0.00120015	-0.000101836	0.898323	9	2017576	SMARCA2	5'UTR	0.00120015
cg11346764	4.73001e-05	0.283134	0.00763132	0.0012003	20	37101360	RALGAPB	TSS200	0.0012003
cg02902318	0.106691	0.0012017	0.000262117	0.851349	1	35258061	GJA4	TSS1500	0.0012017
cg03384938	0	0.28315	-0.00349934	0.00120289	4	105412832	CXXC4	TSS1500	0.00120289
cg02157078	0	0.28315	-0.0112102	0.00120372	1	114888769	#N/A	#N/A	0.00120372
cg07521789	0.106662	0.00120501	-0.000493951	0.653581	14	101519387	MIR382	TSS1500	0.00120501
cg26610624	0.106648	0.00120672	-0.000287221	0.868996	1	1981268	PRKCZ	TSS1500	0.00120672
cg01629744	0	0.28315	-0.00480976	0.00120881	7	116758099	ST7OT2	Body	0.00120881
cg14602827	0.000153542	0.283059	-0.00880969	0.00121228	9	140291701	EXD3	5'UTR	0.00121228
cg23565027	0	0.28315	0.0054304	0.00121292	8	11021173	XKR6	Body	0.00121292
cg25928188	0.106577	0.00121509	5.41127e-05	0.95932	2	46125957	PRKCE	Body	0.00121509
cg02554810	0.00215291	0.278788	-0.00261444	0.00121631	11	64795040	SNX15	1stExon	0.00121631
cg12926839	0.106562	0.00121684	-0.000528854	0.606675	7	150935770	CHPF2	3'UTR	0.00121684
cg07421028	0.028544	0.144482	0.00621873	0.0012172	16	30406949	ZNF48	TSS200	0.0012172
cg23021340	0	0.28315	-0.00949642	0.00121866	6	110678179	C6orf186	Body	0.00121866
cg09938079	0.0340618	0.117893	0.00619207	0.00122319	11	3862089	RHOG	5'UTR	0.00122319
cg20891655	0.053633	0.0493937	-0.00663288	0.00122738	11	85630744	CCDC83	3'UTR	0.00122738
cg11923914	0.10644	0.00123138	-0.00135393	0.280728	5	154071666	#N/A	#N/A	0.00123138
cg19899237	0.000357119	0.282834	0.00890069	0.00123247	1	226374351	ACBD3	1stExon	0.00123247
cg20633203	0.106421	0.00123356	-0.001664	0.192222	8	8239143	PRAGMIN	1stExon	0.00123356
cg02850416	0	0.28315	-0.00515166	0.00123652	11	1986266	#N/A	#N/A	0.00123652
cg22039839	0.106361	0.00124084	-0.00329703	0.0243999	20	60777952	#N/A	#N/A	0.00124084
cg18761549	0	0.28315	-0.00472901	0.00124222	12	115134391	#N/A	#N/A	0.00124222
cg01476062	0.0466276	0.069187	-0.00417938	0.00124314	5	65118763	NLN	3'UTR	0.00124314
cg26340149	0.0191868	0.194742	-0.00928553	0.00124493	11	69988497	ANO1	Body	0.00124493
cg19831369	0.106311	0.00124685	-0.00054075	0.718975	22	26881026	HPS4	TSS1500	0.00124685
cg07947549	0.0414767	0.0870641	0.00614164	0.00125114	10	53459378	PRKG1	Body	0.00125114
cg16698470	0.106259	0.00125317	-0.0034688	0.0212531	11	38413823	#N/A	#N/A	0.00125317
cg16192203	0.106251	0.00125414	0.00089599	0.21183	3	119217218	C3orf1	TSS200	0.00125414
cg10390473	0.106246	0.00125476	-0.00100472	0.58516	4	164775263	1-Mar	Body	0.00125476
cg10313417	0.106231	0.00125659	0.00133821	0.537265	1	40420809	MFSD2A	5'UTR	0.00125659
cg00607196	0.10622	0.0012579	-0.000309307	0.760275	14	58619480	C14orf37	TSS1500	0.0012579
cg01933946	0.0258717	0.158306	0.00270523	0.00125861	1	38155525	C1orf109	Body	0.00125861
cg02923628	0.0570735	0.0414347	-0.00690833	0.0012587	8	119132736	#N/A	#N/A	0.0012587
cg18404009	0.00287637	0.276522	0.00599165	0.00125935	19	33667550	#N/A	#N/A	0.00125935
cg21770436	0.106196	0.00126075	-0.00382661	0.00811914	11	93272548	C11orf75	5'UTR	0.00126075
cg17545853	0.106196	0.0012608	-0.00110134	0.358393	13	113647549	MCF2L	Body	0.0012608
cg23452458	0.106189	0.00126169	0.000685406	0.543925	17	45899388	OSBPL7	TSS1500	0.00126169
cg04220930	0.106185	0.00126213	-0.00192929	0.297089	8	52814681	#N/A	#N/A	0.00126213
cg05584361	0.0196986	0.191894	-0.00584346	0.00126314	11	1481525	BRSK2	Body	0.00126314
cg24504912	0.106164	0.00126476	0.000218589	0.789003	19	18682807	UBA52	5'UTR	0.00126476
cg09957712	0	0.28315	-0.00393788	0.00126658	12	122255456	SETD1B	Body	0.00126658
cg10001987	0	0.28315	-0.0058543	0.00126734	17	7381769	ZBTB4	5'UTR	0.00126734
cg27096740	0.0593355	0.0367781	-0.00413649	0.00126766	4	3617603	#N/A	#N/A	0.00126766
cg17870925	0.00595114	0.264486	0.00880586	0.00126869	3	116108178	LSAMP	Body	0.00126869
cg21578195	0.0167131	0.208543	-0.0043657	0.00127011	20	62168727	PTK6	TSS200	0.00127011
cg15106082	0.106103	0.00127224	-0.000268808	0.814295	2	240146162	HDAC4	Body	0.00127224
cg17998076	0.106091	0.00127366	3.10725e-06	0.997228	3	3386094	#N/A	#N/A	0.00127366
cg10335826	0.00321414	0.275374	-0.00609923	0.00127913	1	240989308	RGS7	Body	0.00127913
cg04369018	0	0.28315	-0.00419476	0.00128225	4	113626366	#N/A	#N/A	0.00128225
cg26154999	0.105997	0.00128522	-0.00339703	0.0756097	2	225266346	FAM124B	1stExon	0.00128522
cg24433302	0.105987	0.00128658	0.000867576	0.677564	6	32142147	AGPAT1	5'UTR	0.00128658
cg04890576	2.08278e-12	0.28315	-0.00728701	0.00128896	17	73032613	#N/A	#N/A	0.00128896
cg11906176	0.0273535	0.150573	0.00816041	0.00128992	10	76970489	VDAC2	TSS200	0.00128992
cg25585172	0.0280241	0.147128	0.00528247	0.00129604	1	181454975	CACNA1E	Body	0.00129604
cg07091798	0.105894	0.00129806	0.00474507	0.0741591	16	1060367	#N/A	#N/A	0.00129806
cg20455931	0.105889	0.00129868	0.000676482	0.69185	22	43011030	POLDIP3	TSS200	0.00129868
cg26262152	0.105823	0.00130706	0.00116605	0.440435	4	493729	ZNF721	TSS1500	0.00130706
cg13837552	0	0.28315	0.00655718	0.00130956	12	112819996	#N/A	#N/A	0.00130956
cg02119938	0.105787	0.00131149	-0.00112944	0.673191	15	78505051	ACSBG1	Body	0.00131149
cg14607642	0.00484975	0.269164	-0.00517876	0.00131203	1	225617030	LBR	TSS1500	0.00131203
cg14008134	0.0285716	0.144342	0.00657064	0.00131395	17	7338693	TMEM102	TSS200	0.00131395
cg14552772	0.105766	0.00131426	0.00143886	0.524056	20	62339237	ARFRP1	5'UTR	0.00131426
cg17850055	0.105747	0.00131664	0.00294777	0.126609	2	239403239	#N/A	#N/A	0.00131664
cg21121455	0.00666453	0.261284	-0.00571501	0.00131714	7	100854971	PLOD3	Body	0.00131714
cg23369563	0.0278816	0.147857	0.00335668	0.00131932	22	29137908	CHEK2	TSS200	0.00131932
cg15599147	0.105679	0.0013252	0.00450824	0.0508745	11	66360740	CCS	1stExon	0.0013252
cg21867733	0.105657	0.00132802	0.000589588	0.738095	12	124985584	NCOR2	5'UTR	0.00132802
cg21447871	0	0.28315	-0.00606059	0.00132912	18	5890293	TMEM200C	1stExon	0.00132912
cg05912121	0.105642	0.00132996	-0.000170643	0.872066	11	2193034	TH	5'UTR	0.00132996
cg07504984	0.10564	0.00133022	-3.0356e-05	0.9885	19	44009049	PHLDB3	TSS200	0.00133022
cg11394588	0.0165156	0.209644	0.00322945	0.00133108	16	1842068	IGFALS	Body	0.00133108
cg24804144	0.105624	0.00133224	-0.000829207	0.674315	15	101203595	#N/A	#N/A	0.00133224
cg18681014	0.082114	0.00918727	-0.00597204	0.00133316	14	105660876	#N/A	#N/A	0.00133316
cg22377027	0.105606	0.00133455	0.00013119	0.954612	1	12040208	MFN2	TSS200	0.00133455
cg14082530	0	0.28315	-0.00417367	0.00133523	1	39920611	MACF1	Body	0.00133523
cg22580512	0.105584	0.00133742	-0.00187374	0.34723	12	125002474	NCOR2	5'UTR	0.00133742
cg14887116	0	0.28315	0.00466271	0.00133877	11	124293907	OR8B4	1stExon	0.00133877
cg05307301	0.105567	0.00133957	-0.00132331	0.34517	1	41268493	KCNQ4	Body	0.00133957
cg07469835	0.105554	0.00134125	-4.67577e-05	0.9503	17	47865924	MYST2	TSS200	0.00134125
cg13362272	0.105548	0.00134199	-3.65388e-05	0.983846	1	201082764	CACNA1S	TSS1500	0.00134199
cg08728297	0.105543	0.00134262	0.0036712	0.097176	11	72853526	FCHSD2	TSS1500	0.00134262
cg22617819	0.00847702	0.252658	-0.00765907	0.0013433	1	44378782	ST3GAL3	Body	0.0013433
cg19536075	0.011796	0.235542	-0.00533979	0.00134395	8	143474651	TSNARE1	5'UTR	0.00134395
cg21855135	0.105531	0.00134419	0.0016003	0.596306	22	42353933	LOC339674	Body	0.00134419
cg04246521	0.0120785	0.234029	-0.00352976	0.00134459	13	96086275	CLDN10	Body	0.00134459
cg08253970	0.0130908	0.228556	0.00270963	0.0013454	12	64615825	C12orf66	1stExon	0.0013454
cg13494348	0.0098815	0.245585	-0.00520329	0.00134607	6	170596856	DLL1	Body	0.00134607
cg03646542	0	0.28315	-0.00450294	0.00134681	5	172076155	NEURL1B	Body	0.00134681
cg21565972	0.00167512	0.28012	0.00346349	0.00134874	17	80109576	CCDC57	Body	0.00134874
cg10077400	0	0.28315	0.00682468	0.00135137	22	38055438	PDXP	Body	0.00135137
cg01993680	0.105475	0.00135148	0.00262292	0.309737	6	10837744	#N/A	#N/A	0.00135148
cg24434963	0.105472	0.00135181	0.000522524	0.804732	7	99006419	PDAP1	TSS200	0.00135181
cg03922983	0.0207074	0.186296	0.00621772	0.00135203	6	30523985	PRR3	TSS1500	0.00135203
cg26689765	0.0296228	0.139064	0.00357057	0.00135481	5	52083512	ITGA1	TSS1500	0.00135481
cg09761863	0.0198142	0.191251	0.00477244	0.00135514	1	25559355	SYF2	TSS1500	0.00135514
cg16111231	0.105433	0.00135685	0.000740426	0.639916	6	160399700	IGF2R	Body	0.00135685
cg08099685	0.0213855	0.18255	-0.00585435	0.00135897	16	644309	RAB40C	Body	0.00135897
cg01419084	0.0256452	0.159501	0.00439482	0.00135902	19	36236615	PSENEN	5'UTR	0.00135902
cg14373760	0.0262839	0.156139	-0.00711005	0.00135952	13	99961037	GPR183	TSS1500	0.00135952
cg07132187	0.105392	0.00136224	-0.00140355	0.371329	10	130300318	#N/A	#N/A	0.00136224
cg15590912	0.0613742	0.032947	-0.0026774	0.00136412	1	229482062	#N/A	#N/A	0.00136412
cg14550076	0	0.28315	-0.00522546	0.00137011	13	113642703	MCF2L	Body	0.00137011
cg10652351	0.105325	0.00137103	0.00152131	0.339145	12	51632284	DAZAP2	TSS1500	0.00137103
cg04817113	0.105321	0.00137155	-0.00122791	0.469976	14	64972279	ZBTB1	5'UTR	0.00137155
cg25750800	0.00999387	0.245007	-0.0039161	0.00137368	17	7185070	SLC2A4	5'UTR	0.00137368
cg04761768	0.105283	0.00137648	0.000598479	0.661181	14	101521409	MIR453	TSS1500	0.00137648
ch.14.39207337F	0.105261	0.00137936	0.00275959	0.0111779	14	40137586	#N/A	#N/A	0.00137936
cg17938146	0.00174514	0.279934	-0.00366937	0.00138017	1	145523592	ITGA10	TSS1500	0.00138017
cg14228177	0	0.28315	-0.00470977	0.00138489	7	1606526	#N/A	#N/A	0.00138489
cg09833911	0.105195	0.0013881	0.00173362	0.104168	16	88701212	#N/A	#N/A	0.0013881
cg21995682	0.105168	0.00139173	0.000758541	0.457726	6	116989978	ZUFSP	TSS200	0.00139173
cg20588069	0.0287281	0.14355	-0.0059194	0.00139264	4	4860439	MSX1	TSS1500	0.00139264
cg19492423	0.0503903	0.0579323	0.00938295	0.00139498	19	18700933	C19orf60	Body	0.00139498
cg10994223	0.105131	0.0013966	0.00152999	0.279771	11	5706253	TRIM5	5'UTR	0.0013966
cg03004426	0.0155985	0.214748	0.00390503	0.00139845	16	53537293	AKTIP	TSS200	0.00139845
cg16673768	0	0.28315	-0.00387178	0.00139997	2	219828170	#N/A	#N/A	0.00139997
cg24596116	0.105069	0.00140494	-0.000656673	0.714347	12	68665317	#N/A	#N/A	0.00140494
cg11077631	0.0567281	0.042185	-0.00546413	0.00140566	22	50617003	PANX2	Body	0.00140566
cg19644449	0.105039	0.0014089	-1.73987e-05	0.989248	12	46385886	SFRS2IP	TSS1500	0.0014089
cg25657700	0.105014	0.00141224	-0.00233225	0.173912	15	25123491	SNRPN	5'UTR	0.00141224
cg17738133	0.00670436	0.261102	0.00462072	0.00141271	11	2907059	CDKN1C	TSS200	0.00141271
cg20801130	0.105007	0.00141321	-0.000864507	0.719343	7	30810882	FAM188B	TSS200	0.00141321
cg05896295	0	0.28315	-0.0045277	0.00141425	19	41812492	HNRNPUL1	3'UTR	0.00141425
cg14500569	0.0615452	0.0326408	0.00641474	0.00141594	9	98270972	PTCH1	Body	0.00141594
cg09967647	0.104986	0.00141608	-0.0010435	0.43502	2	208632434	FZD5	Body	0.00141608
cg21897413	0	0.28315	0.00822774	0.00141629	5	176944084	DDX41	TSS200	0.00141629
cg09362335	0.104953	0.00142052	-0.00236004	0.307416	1	228633275	#N/A	#N/A	0.00142052
cg24708882	0.104953	0.00142058	-0.000784233	0.651118	5	90369235	GPR98	Body	0.00142058
cg24058732	0	0.28315	-0.00562818	0.00142213	2	177004998	#N/A	#N/A	0.00142213
cg16333401	0.104938	0.00142249	0.000232393	0.913281	2	112656153	MERTK	TSS200	0.00142249
cg02446170	0.104909	0.00142643	-0.00147091	0.180626	16	84623782	COTL1	Body	0.00142643
cg01930756	1.3369e-08	0.28315	-0.00353588	0.00142694	5	135424444	#N/A	#N/A	0.00142694
cg21565309	0.104888	0.00142934	0.000618844	0.413768	6	30313154	RPP21	Body	0.00142934
cg21407839	0.104859	0.00143328	-0.000282184	0.908288	21	38739091	DYRK1A	TSS1500	0.00143328
cg12103265	0	0.28315	-0.00417811	0.00143398	19	34114048	CHST8	5'UTR	0.00143398
cg11084629	0.104834	0.00143666	-0.000511595	0.757923	1	55230770	PARS2	TSS1500	0.00143666
cg25143070	0.104824	0.00143806	-0.00159887	0.401824	1	65432346	JAK1	TSS200	0.00143806
cg08791788	0	0.28315	-0.00363784	0.00143836	13	113160132	TUBGCP3	Body	0.00143836
cg08116792	0.0145956	0.220303	-0.00312995	0.00143905	13	28563639	PRHOXNB	TSS1500	0.00143905
cg20702879	0.00433008	0.271243	-0.00467624	0.00143978	6	167318108	#N/A	#N/A	0.00143978
cg05138702	0.104802	0.00144109	-0.000112491	0.931877	10	126827000	CTBP2	5'UTR	0.00144109
cg09184981	0	0.28315	-0.00899736	0.00144215	1	112161735	RAP1A	TSS1500	0.00144215
cg09970396	0.00704439	0.259531	0.0050132	0.00144225	12	32113004	C12orf35	5'UTR	0.00144225
cg22486699	0.046204	0.0705482	-0.00375117	0.001443	6	166825896	RPS6KA2	3'UTR	0.001443
cg09573371	0.10478	0.00144401	-0.000342401	0.802311	13	32376637	RXFP2	3'UTR	0.00144401
cg10026203	0.104773	0.00144503	-0.00360907	0.314092	16	66878654	CA7	TSS200	0.00144503
cg22143809	0.104748	0.00144845	-0.00108768	0.245616	7	128500290	#N/A	#N/A	0.00144845
cg00637433	0.0133687	0.227041	0.00341993	0.00144881	3	196754322	MFI2	Body	0.00144881
cg11597043	0.104745	0.00144885	-0.00607977	0.00399284	19	15751612	CYP4F3	TSS200	0.00144885
cg13225750	0.104741	0.00144946	-0.00209734	0.124061	6	31744033	C6orf27	Body	0.00144946
cg26140911	0.10474	0.00144951	-0.000901222	0.520218	6	33399151	SYNGAP1	Body	0.00144951
cg15011409	0.104729	0.00145108	-0.00150886	0.55901	19	10405226	ICAM5	Body	0.00145108
cg13406762	0.104726	0.00145151	-0.00161995	0.204442	13	109144360	#N/A	#N/A	0.00145151
cg23211358	0.0325762	0.124767	0.00780357	0.00145156	19	17378293	C19orf62	5'UTR	0.00145156
cg14374799	0.104722	0.00145208	0.00172765	0.39935	8	21882942	NPM2	Body	0.00145208
cg19442769	0.0107744	0.24095	-0.00566674	0.00145211	5	174134737	#N/A	#N/A	0.00145211
cg10629020	0.104718	0.00145253	-0.00155983	0.219335	17	981730	ABR	Body	0.00145253
cg23603197	0.104711	0.00145359	-0.000356132	0.684238	15	99491882	IGF1R	Body	0.00145359
cg17924072	0.0179413	0.201689	0.00577447	0.00145533	19	1075067	HMHA1	Body	0.00145533
cg07739113	0.104696	0.00145562	0.00190884	0.252123	6	27255829	#N/A	#N/A	0.00145562
cg01459052	0.10468	0.00145783	-0.00105806	0.446441	3	47016537	CCDC12	Body	0.00145783
cg21937660	0.104672	0.001459	0.00364531	0.0587111	17	71643137	#N/A	#N/A	0.001459
cg14686817	0.012466	0.231943	0.00633467	0.00145949	19	42806556	PAFAH1B3	1stExon	0.00145949
cg01126560	0.104656	0.00146113	-0.00517844	0.00798758	9	139886304	C9orf142	TSS1500	0.00146113
cg16902156	0.104646	0.00146254	-0.00031431	0.771421	1	84864089	DNASE2B	TSS200	0.00146254
cg20260663	0.0813154	0.00971035	0.00524834	0.00146732	12	56211576	ORMDL2	TSS1500	0.00146732
cg14794350	0	0.28315	0.0036156	0.00146734	2	236721419	AGAP1	Body	0.00146734
cg13391664	0	0.28315	0.00373458	0.00146834	1	12260067	TNFRSF1B	Body	0.00146834
cg27550984	0.104596	0.00146943	-0.000325221	0.754231	1	156027790	ROBLD3	Body	0.00146943
cg15803483	0.0267286	0.153815	0.00332691	0.0014698	20	61904700	ARFGAP1	5'UTR	0.0014698
cg27638284	0.104574	0.00147253	0.00267711	0.080052	20	39127000	#N/A	#N/A	0.00147253
cg15705054	0	0.28315	0.00447077	0.00147608	1	154927709	PBXIP1	5'UTR	0.00147608
cg01555151	0.0324515	0.125354	-0.00403407	0.00147718	14	80679979	DIO2	TSS1500	0.00147718
cg18674828	0.104534	0.00147816	-0.000178065	0.906948	12	132839436	GALNT9	Body	0.00147816
cg02673901	0.104513	0.00148113	-0.00140214	0.643452	1	204828056	NFASC	5'UTR	0.00148113
cg16174225	0.0144563	0.221072	0.00532487	0.00148125	1	1268469	TAS1R3	Body	0.00148125
cg04751628	0.104476	0.00148627	-0.00194821	0.207041	2	39349980	#N/A	#N/A	0.00148627
cg16317381	0.10443	0.00149272	-0.000357626	0.826233	12	59042279	#N/A	#N/A	0.00149272
cg15152595	0.104405	0.00149625	0.00336959	0.0727517	1	204972818	NFASC	Body	0.00149625
cg21565575	0.104396	0.00149752	-0.00176641	0.300929	20	35274281	SLA2	5'UTR	0.00149752
cg04751549	0.104396	0.00149758	0.00128158	0.513785	8	144260778	#N/A	#N/A	0.00149758
cg14929266	0.082253	0.0090986	0.00667088	0.00149867	13	113864086	CUL4A	5'UTR	0.00149867
cg20053158	0.0167556	0.208306	-0.00344205	0.00150121	12	103351206	ASCL1	TSS1500	0.00150121
cg27134832	0.10437	0.00150126	0.000487902	0.745811	3	194815339	C3orf21	Body	0.00150126
cg15809858	0.0581703	0.039122	0.00855102	0.0015048	5	149111017	PPARGC1B	Body	0.0015048
cg10105681	0.00300422	0.276094	-0.0132026	0.00150497	1	2738746	#N/A	#N/A	0.00150497
cg22869366	0	0.28315	0.00380884	0.00150711	11	117747822	FXYD6	5'UTR	0.00150711
cg03282336	0.00482011	0.269285	0.00623237	0.00150758	10	18947857	ARL5B	TSS1500	0.00150758
cg17169015	0.104314	0.00150924	0.0018019	0.258665	21	34007131	SYNJ1	Body	0.00150924
cg11442259	0.104313	0.00150929	-0.00208263	0.189074	10	74761847	#N/A	#N/A	0.00150929
cg02761376	0.10431	0.00150978	-0.00102772	0.310631	8	24771645	NEFM	TSS1500	0.00150978
cg26864395	0.104302	0.00151087	-0.000613671	0.460743	1	25259106	RUNX3	Body	0.00151087
cg11902424	0.104291	0.00151252	-0.00151486	0.330222	5	2252995	#N/A	#N/A	0.00151252
cg01563558	0.104276	0.00151461	-0.00213448	0.291195	19	33460691	CCDC123	Body	0.00151461
cg11761728	0.00489131	0.268994	0.00350778	0.00151898	4	111536679	#N/A	#N/A	0.00151898
cg12713445	0.104243	0.0015194	-0.000327283	0.821574	17	79792984	DYSFIP1	TSS200	0.0015194
cg08829149	0.092549	0.00420848	-0.00378606	0.00151948	21	31964845	KRTAP6-3	1stExon	0.00151948
cg25481474	0.104237	0.0015202	0.00528821	0.00985091	13	32605952	FRY	1stExon	0.0015202
cg22468055	0.104202	0.00152518	-0.00339138	0.0237306	3	122334227	PARP15	Body	0.00152518
cg14480283	0.104191	0.00152674	-4.55105e-06	0.99736	9	87023997	#N/A	#N/A	0.00152674
cg22532475	0.104153	0.00153228	0.000930019	0.513372	10	104410764	TRIM8	Body	0.00153228
cg12097896	0.104151	0.00153253	0.00180587	0.342668	8	26471364	DPYSL2	Body	0.00153253
cg13132884	0.104144	0.00153357	-7.3772e-07	0.999486	6	90025136	GABRR2	TSS200	0.00153357
cg02922879	0.104122	0.00153669	0.000701647	0.954743	1	94270127	#N/A	#N/A	0.00153669
cg10805483	0.104105	0.0015392	0.00125515	0.732058	2	47403694	CALM2	1stExon	0.0015392
cg14259902	0.104103	0.00153945	0.000674962	0.55426	19	11489054	EPOR	Body	0.00153945
cg27004801	0.104092	0.00154108	-0.00241904	0.19061	22	50177721	BRD1	Body	0.00154108
cg07070182	0.104079	0.00154294	-0.000996539	0.517811	4	868311	GAK	Body	0.00154294
cg07271561	0.0330345	0.122623	-0.00461574	0.00154336	3	50359363	HYAL2	5'UTR	0.00154336
cg26383193	0.0198489	0.191058	-0.00547582	0.00154392	4	47488375	ATP10D	5'UTR	0.00154392
cg08866469	0.0410993	0.0884886	-0.00474682	0.00154464	2	214088435	#N/A	#N/A	0.00154464
cg23213158	0.00472042	0.26969	-0.00583689	0.00154564	6	168222288	#N/A	#N/A	0.00154564
cg10798292	0.0312662	0.131008	0.00253128	0.00154726	1	202976329	TMEM183B	TSS1500	0.00154726
cg17777708	0.104045	0.00154795	0.00464988	0.0191474	10	22726740	#N/A	#N/A	0.00154795
cg26752679	0.0558565	0.0441256	-0.00350516	0.00154913	2	141868029	LRP1B	Body	0.00154913
cg21626253	0.0299444	0.137468	0.00381408	0.00155199	19	38878653	GGN	5'UTR	0.00155199
cg10985288	0.104013	0.00155252	-0.00416722	0.102116	3	170983841	TNIK	Body	0.00155252
cg00816177	0.104013	0.00155259	-0.00450323	0.0677001	16	57770390	KATNB1	5'UTR	0.00155259
cg18231025	0.104005	0.00155382	0.00227425	0.188838	1	59573471	#N/A	#N/A	0.00155382
cg13089335	0.104003	0.00155408	-0.00206763	0.165968	1	167203243	POU2F1	5'UTR	0.00155408
cg18708502	0.104	0.0015545	-0.00297737	0.0354535	13	21588555	LATS2	Body	0.0015545
cg18884555	0.0185477	0.198305	0.00528477	0.00155526	22	38610234	MAFF	Body	0.00155526
cg26297866	0.103994	0.00155533	0.00245008	0.252739	1	156052538	MEX3A	TSS1500	0.00155533
cg05276226	0.103983	0.00155691	0.00202656	0.127366	8	39441968	ADAM18	TSS200	0.00155691
cg01099031	0.103963	0.00155992	0.0001473	0.94645	19	53466188	ZNF816A	TSS200	0.00155992
cg21204764	0	0.28315	-0.00323202	0.00156091	9	34522064	ENHO	5'UTR	0.00156091
cg15157453	0.103956	0.00156097	0.000503738	0.741706	1	46663496	POMGNT1	5'UTR	0.00156097
cg10387416	0.103952	0.00156151	-0.000719938	0.4405	3	10290486	TATDN2	5'UTR	0.00156151
cg23032215	0.00170189	0.280049	-0.00355117	0.0015636	1	71548950	#N/A	#N/A	0.0015636
cg06817772	0	0.28315	-0.00594693	0.00156643	12	50678007	LIMA1	TSS1500	0.00156643
cg14392985	0.103911	0.00156752	0.000131445	0.933334	9	129345450	#N/A	#N/A	0.00156752
cg00755572	0.0358781	0.109797	0.00307721	0.00156755	17	80077754	CCDC57	Body	0.00156755
cg02889617	0.103883	0.00157165	0.00319002	0.116148	16	30832794	#N/A	#N/A	0.00157165
cg03002428	0.0334199	0.120836	0.00359297	0.00157301	4	174255734	HMGB2	TSS1500	0.00157301
cg16210324	0.103871	0.0015734	0.00028084	0.791654	6	161860561	PARK2	Body	0.0015734
cg08267047	0.103854	0.00157586	0.00116208	0.595743	2	203103705	SUMO1	TSS1500	0.00157586
cg02350790	0.0405595	0.0905535	0.006197	0.00157812	10	130366851	#N/A	#N/A	0.00157812
cg04027074	0.0144241	0.221249	0.00454386	0.00157899	6	144471431	STX11	TSS1500	0.00157899
cg24698371	0	0.28315	-0.00869924	0.00158031	19	6110817	RFX2	TSS200	0.00158031
cg22447508	0.103821	0.00158081	0.00184853	0.439421	20	13975439	MACROD2	TSS1500	0.00158081
cg16629523	0.103781	0.00158679	-0.00187706	0.520081	11	70262058	CTTN	Body	0.00158679
cg15383392	0.0239821	0.168383	0.00649136	0.00158793	11	70244691	CTTN	1stExon	0.00158793
cg02498311	0.10377	0.00158841	-0.00286065	0.0504125	11	73020358	ARHGEF17	1stExon	0.00158841
cg22650648	0.103764	0.00158931	-0.000272539	0.844423	4	144257103	GAB1	TSS1500	0.00158931
cg20214067	0.103753	0.00159094	-0.000876797	0.375148	12	133065776	FBRSL1	TSS1500	0.00159094
cg03670228	0.103747	0.00159182	-0.000408474	0.726091	7	2419316	EIF3B	3'UTR	0.00159182
cg16954280	0.0367418	0.106068	0.00753479	0.00159263	17	30593009	RHBDL3	TSS200	0.00159263
cg17533847	0.0660747	0.0253228	0.00298463	0.00159294	17	77812622	CBX4	Body	0.00159294
cg00536792	0.103719	0.00159606	0.000754495	0.730303	6	53530503	KLHL31	1stExon	0.00159606
cg18344922	0.103689	0.00160042	0.00251832	0.248891	6	29595661	GABBR1	Body	0.00160042
cg04835163	2.71279e-06	0.28315	0.00771588	0.00160074	1	74663899	TNNI3K	TSS200	0.00160074
cg14850604	0.0334609	0.120647	-0.00349405	0.0016014	14	76278056	TTLL5	Body	0.0016014
cg15627145	0	0.28315	-0.00617546	0.00160226	10	61802440	ANK3	3'UTR	0.00160226
cg04031656	0.103677	0.00160228	0.000723138	0.553825	16	53091688	CHD9	5'UTR	0.00160228
cg12821539	0.0110096	0.239714	-0.00399806	0.00160512	13	100642775	#N/A	#N/A	0.00160512
cg16235962	0.103631	0.00160919	0.00169925	0.329549	11	118754507	CXCR5	TSS200	0.00160919
cg27434233	0.103622	0.00161049	-0.000275608	0.802945	15	89786188	FANCI	TSS1500	0.00161049
cg24001556	0.103605	0.00161316	-0.000279223	0.775523	20	5591874	RP5-1022P6.2	TSS1500	0.00161316
cg25974870	0.0600891	0.0353227	0.00274243	0.00161505	16	56485177	NUDT21	1stExon	0.00161505
cg23075611	0.103569	0.00161859	-0.00325323	0.0910571	15	25145254	SNRPN	5'UTR	0.00161859
cg18200810	0	0.28315	0.00651959	0.00161888	13	47472200	HTR2A	TSS1500	0.00161888
cg00346376	0.103553	0.001621	-0.00218466	0.0788184	5	1110089	SLC12A7	Body	0.001621
cg27233151	0.103552	0.00162114	-0.00240481	0.116038	4	82057467	PRKG2	Body	0.00162114
cg11958666	0.103541	0.00162283	0.00104305	0.549431	8	5019242	#N/A	#N/A	0.00162283
cg23081534	0.10353	0.00162451	-0.00351251	0.0744105	3	169540079	LRRIQ4	1stExon	0.00162451
cg13845439	0.103528	0.00162473	-0.00243671	0.169622	18	25756333	CDH2	Body	0.00162473
cg14114043	0.00167016	0.280133	-0.00767729	0.00162521	6	170531435	#N/A	#N/A	0.00162521
cg20632573	0.046213	0.0705189	-0.00402207	0.00162666	11	20621341	SLC6A5	Body	0.00162666
cg18984165	0.103479	0.00163224	0.000320617	0.856374	17	68171456	KCNJ2	Body	0.00163224
cg16910115	0.103474	0.0016329	-7.23142e-05	0.939757	1	244998164	FAM36A	TSS1500	0.0016329
cg14231326	0.103472	0.00163326	-0.00184937	0.265213	9	139079273	#N/A	#N/A	0.00163326
cg08292079	0.0178833	0.202013	0.00555138	0.00163799	19	36139031	COX6B1	TSS200	0.00163799
cg00969087	0.103437	0.00163866	-0.000770569	0.535796	1	116710331	#N/A	#N/A	0.00163866
cg01227006	0.0307691	0.133418	0.00687283	0.00163917	10	72141613	LRRC20	5'UTR	0.00163917
cg25525379	0	0.28315	-0.00428266	0.00164044	15	40550473	PAK6	5'UTR	0.00164044
cg13476200	0.103407	0.00164317	-0.00292442	0.0252898	9	124578224	#N/A	#N/A	0.00164317
cg22831315	0.103401	0.00164404	0.000108611	0.923882	13	36921003	SPG20	TSS1500	0.00164404
cg04276953	0.103391	0.00164561	0.00115192	0.682419	1	18980700	PAX7	Body	0.00164561
cg21104999	0.103387	0.00164623	0.00097431	0.538972	17	45355610	ITGB3	Body	0.00164623
cg00114084	0	0.28315	0.00734497	0.00164631	1	33502651	AK2	TSS200	0.00164631
cg19112357	0.0237541	0.169613	-0.00572302	0.0016474	3	13834712	#N/A	#N/A	0.0016474
cg08666668	0.103379	0.00164743	0.000506231	0.697757	3	55518383	WNT5A	Body	0.00164743
cg19069963	0	0.28315	0.006739	0.00164826	22	29663643	EWSR1	TSS1500	0.00164826
cg13939978	0.0337679	0.119236	-0.00469835	0.00164957	4	57522881	HOPX	5'UTR	0.00164957
cg24441627	0.103353	0.00165142	-0.000225027	0.909239	12	125478868	BRI3BP	Body	0.00165142
cg06212289	0.103351	0.00165175	-0.00251667	0.172725	6	170606058	#N/A	#N/A	0.00165175
cg06628693	0.0307867	0.133333	0.00471442	0.00165199	1	84543156	PRKACB	TSS1500	0.00165199
cg00768195	0	0.28315	-0.00434022	0.00165244	2	169927922	DHRS9	TSS1500	0.00165244
cg08473561	0.010053	0.244702	-0.00505515	0.00165381	5	145252988	GRXCR2	TSS1500	0.00165381
cg11452501	0.103337	0.00165397	-0.00215319	0.285739	6	31646976	LY6G5C	Body	0.00165397
cg18678316	0	0.28315	-0.00345537	0.00165468	17	42260985	C17orf65	5'UTR	0.00165468
cg04965389	0.103326	0.00165559	0.000124168	0.928757	15	42911770	STARD9	Body	0.00165559
cg27250927	0.103325	0.00165572	-0.00169919	0.049196	11	18343421	GTF2H1	TSS1500	0.00165572
cg17751366	0	0.28315	0.00309046	0.00165702	1	26551258	#N/A	#N/A	0.00165702
cg07691793	0.103314	0.00165748	3.93367e-06	0.99774	8	141540568	#N/A	#N/A	0.00165748
cg14763352	0	0.28315	-0.00701181	0.00165821	5	63961678	#N/A	#N/A	0.00165821
cg15971879	0.0338983	0.118639	-0.00439662	0.00166036	2	3467236	TTC15	Body	0.00166036
cg26559689	0	0.28315	-0.00331944	0.00166045	6	4905329	CDYL	Body	0.00166045
cg22110888	0	0.28315	-0.00537803	0.00166126	17	80059540	CCDC57	3'UTR	0.00166126
cg07899425	0.103287	0.00166163	-0.000314502	0.71669	8	30585046	GSR	1stExon	0.00166163
cg11712936	0.0235208	0.170876	-0.00475105	0.00166165	2	124782117	CNTNAP5	TSS1500	0.00166165
cg19409149	0	0.28315	-0.004431	0.00166218	2	234608369	UGT1A6	Body	0.00166218
cg22764436	0.103237	0.00166941	0.000965318	0.527058	2	223168727	CCDC140	Body	0.00166941
cg21721022	0.10323	0.00167045	0.00244485	0.112652	6	29407834	OR10C1	1stExon	0.00167045
cg02181494	0.103224	0.0016714	-0.000922196	0.244283	22	51066755	ARSA	TSS200	0.0016714
cg20130744	0.103215	0.00167285	-0.00240206	0.108519	10	20439553	PLXDC2	Body	0.00167285
cg07049680	0.103202	0.00167487	9.75293e-05	0.902277	1	226112373	PYCR2	TSS1500	0.00167487
cg17474524	0.00415344	0.271929	-0.00536754	0.0016761	20	62168831	PTK6	TSS200	0.0016761
cg16357287	0.0156394	0.214521	0.00794647	0.00167673	18	12947517	SEH1L	TSS1500	0.00167673
cg10096050	0.103188	0.00167711	-0.00079108	0.421604	12	109888496	KCTD10	3'UTR	0.00167711
cg05563107	0.103186	0.00167731	0.000233869	0.764102	19	50528575	VRK3	1stExon	0.00167731
cg06029792	0.103186	0.00167733	0.000806726	0.550128	15	70326224	#N/A	#N/A	0.00167733
cg02286663	0.00727793	0.258438	-0.00389617	0.00168039	7	100239307	TFR2	TSS200	0.00168039
cg23434459	0.0360807	0.108915	-0.00238385	0.00168093	7	107220583	BCAP29	Body	0.00168093
cg27020941	0.0149836	0.218158	0.00781367	0.00168096	19	10679777	CDKN2D	TSS200	0.00168096
cg18163442	0.00683955	0.260481	-0.00468137	0.00168108	1	2779061	#N/A	#N/A	0.00168108
cg17360745	0.103141	0.00168439	-0.00292708	0.105658	15	57884357	GCOM1	Body	0.00168439
cg06315598	0.0219331	0.179537	-0.00421496	0.00168454	16	22692462	#N/A	#N/A	0.00168454
cg17479830	0.0607866	0.034017	0.00601617	0.00168655	12	132871604	GALNT9	Body	0.00168655
cg24700388	0.103113	0.0016887	0.000852063	0.507317	1	206300911	#N/A	#N/A	0.0016887
cg24641993	8.35457e-08	0.28315	0.00797949	0.00169035	5	150537046	ANXA6	5'UTR	0.00169035
cg03009030	0.103086	0.00169292	-0.00270037	0.22339	6	33039500	HLA-DPA1	Body	0.00169292
cg14571004	0.103086	0.00169302	-0.0015138	0.165471	9	101568975	GALNT12	TSS1500	0.00169302
cg02277868	0.103056	0.00169764	-0.00235606	0.171218	5	137222136	MYOT	Body	0.00169764
cg01804382	0.103054	0.00169808	-0.000858525	0.382172	6	47278002	TNFRSF21	TSS1500	0.00169808
cg18520411	0.103052	0.00169834	-0.000846933	0.397096	19	19516967	GATAD2A	5'UTR	0.00169834
cg24759994	0.0446568	0.0756841	0.00462794	0.00170543	17	42906669	GJC1	5'UTR	0.00170543
cg27569706	0.102995	0.0017073	-0.000840486	0.635966	2	33173163	LTBP1	Body	0.0017073
cg04845053	0.00664758	0.261362	0.0059546	0.001708	3	152552877	P2RY1	5'UTR	0.001708
cg18976370	0.0462301	0.0704637	0.00764233	0.00171409	17	30593034	RHBDL3	TSS200	0.00171409
cg08636203	0.00846698	0.252707	0.00325298	0.00171414	13	113428332	ATP11A	Body	0.00171414
cg12869797	0.102908	0.00172121	-0.00106732	0.489631	11	69624605	#N/A	#N/A	0.00172121
cg14004673	0.102895	0.00172323	0.00192106	0.233505	19	41256593	C19orf54	TSS1500	0.00172323
cg16808156	0.102868	0.00172762	-0.00393015	0.0263286	20	3835875	MAVS	Body	0.00172762
cg03423767	0.0251845	0.161944	-0.00799258	0.00172856	13	114876390	RASA3	Body	0.00172856
cg09256781	0.102831	0.00173348	0.000374951	0.81535	7	23145220	KLHL7	TSS200	0.00173348
cg07251141	0.102827	0.00173409	-0.00134853	0.506538	10	127914071	ADAM12	Body	0.00173409
cg20254483	0.00950176	0.247525	0.0072976	0.00173786	10	72972204	UNC5B	TSS200	0.00173786
cg14003211	0.0302806	0.13581	-0.00378001	0.00173868	2	10384622	#N/A	#N/A	0.00173868
cg25669547	0.102786	0.00174064	-0.00195627	0.0683729	4	39460330	LIAS	TSS1500	0.00174064
cg16942632	0.102785	0.00174094	-0.00215013	0.41962	12	121726240	CAMKK2	5'UTR	0.00174094
cg02680710	0.102767	0.0017437	-0.00261132	0.361357	6	169310568	#N/A	#N/A	0.0017437
cg19857538	0.102765	0.00174415	0.00120545	0.137236	9	131085530	COQ4	Body	0.00174415
cg13401301	0.102761	0.00174478	-0.0011041	0.134233	9	134132080	#N/A	#N/A	0.00174478
cg20475000	0.102759	0.00174499	0.00500086	0.0746728	10	105156176	USMG5	1stExon	0.00174499
cg00558224	0.0528717	0.0513051	-0.00390983	0.00174835	5	177591100	#N/A	#N/A	0.00174835
cg14556909	0	0.28315	0.00605711	0.00174918	12	51718088	BIN2	TSS200	0.00174918
cg13776620	0.102726	0.00175038	0.00138822	0.290498	9	133974575	AIF1L	Body	0.00175038
cg01109643	0	0.28315	-0.00394509	0.00175166	13	113547231	#N/A	#N/A	0.00175166
cg16897462	0.102696	0.00175523	-0.00312312	0.0430834	17	77910840	#N/A	#N/A	0.00175523
cg13575252	0.102654	0.001762	-0.00156681	0.305022	1	1477616	SSU72	Body	0.001762
cg14017196	0.0036933	0.273661	0.00542554	0.00176378	12	54674037	HNRNPA1	TSS1500	0.00176378
cg00256231	0.031788	0.128502	-0.0164117	0.00176593	17	77916733	TBC1D16	Body	0.00176593
cg04987857	0.102621	0.00176745	0.000631014	0.727128	12	69863677	FRS2	TSS1500	0.00176745
cg26787096	0.00640335	0.262471	0.00289713	0.0017685	15	72094989	#N/A	#N/A	0.0017685
cg14906304	0.102613	0.00176866	-0.00162608	0.29483	2	174229616	CDCA7	Body	0.00176866
cg07561894	0.102607	0.00176962	-0.00216452	0.0168054	19	18540208	SSBP4	Body	0.00176962
cg23026754	0.102607	0.00176966	-0.000533595	0.699242	7	47579678	TNS3	TSS1500	0.00176966
cg08025415	0.102602	0.00177047	-0.00166284	0.475581	19	3032739	TLE2	Body	0.00177047
cg02674562	0.102599	0.00177107	-0.00224271	0.254266	19	17837854	MAP1S	Body	0.00177107
cg06973595	0.102592	0.00177213	0.00303852	0.183477	4	55093096	#N/A	#N/A	0.00177213
cg18832825	0.102592	0.00177221	0.000562447	0.783273	12	132628991	NOC4L	TSS200	0.00177221
cg10172584	0.037604	0.102425	-0.00753746	0.00177244	19	19639581	YJEFN3	TSS200	0.00177244
cg01877524	0.049975	0.059102	-0.00726282	0.00177834	11	117651359	DSCAML1	Body	0.00177834
cg24500222	0	0.28315	-0.00750222	0.00177998	7	71747028	CALN1	5'UTR	0.00177998
cg17611446	0.102542	0.00178033	-0.000930874	0.481096	21	46697848	POFUT2	Body	0.00178033
cg20819191	0.00335476	0.274882	0.00455795	0.00178176	17	39705288	#N/A	#N/A	0.00178176
cg25420839	0	0.28315	-0.00524247	0.00178219	7	27675436	HIBADH	Body	0.00178219
cg19148404	0.10253	0.00178223	-0.000657197	0.592547	3	14443444	SLC6A6	TSS1500	0.00178223
cg14331858	0.00129632	0.281064	0.00546365	0.00179081	17	26694306	VTN	3'UTR	0.00179081
cg05287206	0.102469	0.00179232	0.00107104	0.709391	19	17377977	C19orf62	TSS1500	0.00179232
cg16609297	0.102455	0.00179468	7.24736e-07	0.999536	16	66437039	CDH5	Body	0.00179468
cg20957523	0	0.28315	-0.00463003	0.0017947	3	148668231	#N/A	#N/A	0.0017947
cg07596086	0.10245	0.00179546	-0.000661169	0.761262	16	89723977	CHMP1A	Body	0.00179546
cg26706003	0.014855	0.218869	-0.00536535	0.00179654	12	63546263	AVPR1A	1stExon	0.00179654
cg04948524	0.102423	0.0018	-0.00226413	0.199069	11	106889557	GUCY1A2	TSS1500	0.0018
cg06271237	0.102418	0.00180071	-0.00268981	0.0102265	6	144263369	PLAGL1	Body	0.00180071
cg23351190	0.0245036	0.16558	-0.00603545	0.00180208	4	7799701	AFAP1	Body	0.00180208
cg26699757	1.43078e-08	0.28315	-0.00421074	0.00180218	7	92462202	CDK6	Body	0.00180218
cg08397813	0.102395	0.00180454	-0.00108048	0.377388	9	136344455	SLC2A6	TSS200	0.00180454
cg10627429	0.102381	0.00180685	0.00104089	0.258296	10	115511135	C10orf81	TSS200	0.00180685
cg25081128	0.102381	0.00180694	-0.00257742	0.178416	4	99449246	TSPAN5	Body	0.00180694
cg08066991	0.0128819	0.229691	-0.00867346	0.00181484	11	115376699	CADM1	TSS1500	0.00181484
cg10133500	2.97906e-07	0.28315	0.00643221	0.00181635	3	50396252	TMEM115	1stExon	0.00181635
cg13470125	0.038395	0.0991544	-0.0045204	0.00182797	19	614474	HCN2	Body	0.00182797
cg16273664	0	0.28315	-0.00611426	0.00182893	3	185430333	IGF2BP2	Body	0.00182893
cg24264285	0.10222	0.00183386	0.00111691	0.412438	8	103740151	#N/A	#N/A	0.00183386
cg08670691	0.06807	0.0225507	-0.0046456	0.00183541	1	3668942	CCDC27	TSS200	0.00183541
cg20634475	0.102208	0.00183588	-0.00173812	0.0739473	1	203652385	ATP2B4	Body	0.00183588
cg02373435	0	0.28315	0.00402217	0.00183696	4	57253264	AASDH	5'UTR	0.00183696
cg05242402	0.102194	0.00183817	0.00237076	0.220723	7	1491921	MICALL2	Body	0.00183817
cg07852513	0.00435315	0.271153	0.00224245	0.00184132	4	57333703	SRP72	TSS200	0.00184132
cg24364910	0.102175	0.00184141	0.000370213	0.776793	1	1961111	GABRD	Body	0.00184141
cg11997514	0.00692943	0.260065	0.0111094	0.00184484	19	40562314	ZNF780B	TSS200	0.00184484
cg05054006	0.00777104	0.256093	-0.00689395	0.00184726	17	28443555	CCDC55	TSS1500	0.00184726
cg09947881	3.19226e-05	0.283141	0.00533898	0.00184771	4	178363729	AGA	TSS200	0.00184771
cg17428085	0.102128	0.00184937	-0.00210257	0.41462	1	47915008	#N/A	#N/A	0.00184937
cg16018972	0.0728555	0.0168898	-0.00472077	0.00185019	5	3740994	#N/A	#N/A	0.00185019
cg23018891	0.10212	0.00185068	3.12592e-05	0.968331	1	115124407	BCAS2	TSS200	0.00185068
cg03759077	0.102119	0.00185094	0.000221282	0.826245	2	153575599	ARL6IP6	Body	0.00185094
cg13423389	0.0432312	0.0806481	0.00546447	0.00185332	6	30656508	KIAA1949	TSS1500	0.00185332
cg15940552	0.102101	0.00185396	0.00117661	0.281981	6	169614394	#N/A	#N/A	0.00185396
cg22154562	0.0127398	0.230462	0.00502737	0.0018572	7	100136517	AGFG2	TSS1500	0.0018572
cg04140663	0.102079	0.0018576	0.00657908	0.0660735	15	83315922	CPEB1	Body	0.0018576
cg05951296	0.102074	0.00185853	-0.00239471	0.223645	10	130602126	#N/A	#N/A	0.00185853
cg02786012	0.102062	0.00186065	-0.00109241	0.61035	4	57371589	ARL9	5'UTR	0.00186065
cg02187522	0.102059	0.00186106	-0.00197065	0.0667577	20	3065488	AVP	TSS200	0.00186106
cg17851345	0.0137699	0.224847	-0.00347361	0.0018617	10	134372383	INPP5A	Body	0.0018617
cg11610831	0.102048	0.00186296	-0.000529371	0.793035	3	155704565	#N/A	#N/A	0.00186296
cg03630797	0.102045	0.00186339	0.000723252	0.398412	16	88753119	MGC23284	Body	0.00186339
cg12886278	0.102043	0.00186378	-0.000583947	0.544337	2	10712241	NOL10	Body	0.00186378
cg13281719	0.000399215	0.282778	0.00293005	0.00186464	2	234160162	ATG16L1	TSS200	0.00186464
cg05645755	0.102033	0.00186547	0.0012514	0.169023	18	4454548	#N/A	#N/A	0.00186547
cg23204518	0.102015	0.00186852	0.00131239	0.23705	14	24563190	PCK2	TSS1500	0.00186852
cg12870643	0.0198137	0.191254	0.00647299	0.00187051	8	96281700	C8orf37	TSS1500	0.00187051
cg26612088	0.0026698	0.277197	0.00757769	0.00187102	17	74722779	JMJD6	1stExon	0.00187102
cg24691792	0.101999	0.00187133	-0.000866927	0.534191	20	1183986	C20orf202	TSS200	0.00187133
cg25935911	0	0.28315	-0.0063983	0.00187153	9	122132261	DBC1	TSS1500	0.00187153
cg10382835	0.101993	0.00187227	-0.00178019	0.136594	6	42185730	MRPS10	TSS200	0.00187227
cg08359336	0	0.28315	0.00387698	0.00187317	3	15374586	SH3BP5	TSS1500	0.00187317
cg11082811	0.101977	0.00187504	0.00065486	0.627498	14	61979890	PRKCH	Body	0.00187504
cg14703454	0.101973	0.00187569	-0.00450382	0.210253	3	108065259	HHLA2	5'UTR	0.00187569
cg00524900	0.101964	0.00187725	0.000717019	0.737669	5	118609965	TNFAIP8	Body	0.00187725
cg24111025	0.10195	0.00187981	0.00212324	0.358527	6	32819921	TAP1	Body	0.00187981
cg09461005	0.101943	0.00188095	-0.00120444	0.492706	10	34612060	PARD3	Body	0.00188095
cg08250444	0.00250662	0.277715	0.00414312	0.00188106	1	155100078	EFNA1	TSS1500	0.00188106
cg01911678	0.101937	0.00188189	-0.00204703	0.161749	12	133302035	#N/A	#N/A	0.00188189
cg14332346	0.0226917	0.175384	0.00710769	0.00188247	11	18548210	TSG101	Body	0.00188247
cg13660082	0	0.28315	-0.00654026	0.00188501	14	53194042	PSMC6	Body	0.00188501
cg17760318	0.101907	0.00188712	0.00678515	0.0195955	5	140719225	PCDHGA2	1stExon	0.00188712
cg20461704	0	0.28315	-0.00366134	0.0018901	1	87179284	SH3GLB1	Body	0.0018901
cg10354730	0.0361376	0.108668	0.00466623	0.00189429	16	357249	AXIN1	Body	0.00189429
cg24466873	0.0232236	0.172488	-0.00418596	0.00189482	4	174460053	NBLA00301	Body	0.00189482
cg02781268	1.3003e-08	0.28315	-0.00409931	0.00189845	4	71706646	GRSF1	TSS1500	0.00189845
cg13462232	0.0151193	0.217407	0.00906098	0.00190152	20	17551166	DSTN	Body	0.00190152
cg21169525	0.101815	0.00190305	0.00211635	0.0768316	6	32862273	#N/A	#N/A	0.00190305
cg03285112	0.0108823	0.240384	-0.00446533	0.00190497	16	23686167	#N/A	#N/A	0.00190497
cg06143244	0.101762	0.0019123	-5.27399e-05	0.907649	16	22435202	RRN3P3	Body	0.0019123
cg04958191	0.0322084	0.126502	-0.00325587	0.00191523	8	62627892	ASPH	TSS1500	0.00191523
cg12045158	0.101741	0.001916	-0.00142581	0.301475	1	171268464	#N/A	#N/A	0.001916
cg05110071	0.00328469	0.275128	0.00483065	0.00191614	15	42841310	HAUS2	Body	0.00191614
cg03529908	0.0146452	0.220029	0.00666077	0.0019175	1	2478089	#N/A	#N/A	0.0019175
cg15219933	0.0121127	0.233845	0.00833643	0.00192277	6	80714370	TTK	1stExon	0.00192277
cg15847685	0	0.28315	-0.00472542	0.00192426	4	62129666	#N/A	#N/A	0.00192426
cg14568203	0.0386201	0.0982362	0.00419576	0.00192452	10	79931578	#N/A	#N/A	0.00192452
cg06385380	0.0539304	0.0486621	-0.00908535	0.00192509	7	48887585	#N/A	#N/A	0.00192509
cg26219977	0	0.28315	-0.00370729	0.00192544	1	40043840	PABPC4	TSS1500	0.00192544
cg20936892	0.0691656	0.0211362	-0.00521191	0.00192584	17	57297306	GDPD1	TSS1500	0.00192584
cg02589459	0.0732947	0.0164342	0.00602489	0.00192746	5	172410728	ATP6V0E1	TSS200	0.00192746
cg15261085	0.0643264	0.0279717	0.0055931	0.00192987	11	64570837	MAP4K2	TSS200	0.00192987
cg07123182	0.101659	0.00193025	-0.00460265	0.0489209	11	2722391	KCNQ1OT1	TSS1500	0.00193025
cg00888489	0.0250013	0.16292	-0.00426638	0.00193255	6	143771621	ADAT2	Body	0.00193255
cg00908042	0.101646	0.0019326	0.00449925	0.0233417	22	43059020	#N/A	#N/A	0.0019326
cg11210343	0.101642	0.00193334	-0.00479562	0.00502974	12	95869153	METAP2	Body	0.00193334
cg19371681	0.0721665	0.0176251	-0.00428646	0.00193953	19	50266990	TSKS	TSS1500	0.00193953
cg23809624	0	0.28315	0.006255	0.00193969	2	55460012	C2orf63	TSS1500	0.00193969
cg09830308	0	0.28315	0.00817065	0.00194	16	74734321	MLKL	5'UTR	0.00194
cg18471725	0	0.28315	-0.0057029	0.00194357	14	78635905	#N/A	#N/A	0.00194357
cg15259449	0.101571	0.00194581	-0.00098068	0.68374	4	130959885	#N/A	#N/A	0.00194581
cg06435260	0.101561	0.0019476	0.00249582	0.180703	16	30886591	#N/A	#N/A	0.0019476
cg17394176	0	0.28315	0.0100878	0.0019478	13	44715948	#N/A	#N/A	0.0019478
cg08393086	0.00112581	0.281452	0.00432183	0.00195252	7	100081535	C7orf51	TSS200	0.00195252
cg02035391	0.0101038	0.24444	-0.00453966	0.00195269	3	197466583	KIAA0226	5'UTR	0.00195269
cg12747676	0.101521	0.00195473	6.08826e-05	0.938936	7	92157893	PEX1	TSS200	0.00195473
cg09744435	0.101517	0.00195539	0.00140479	0.347371	15	43425949	TMEM62	5'UTR	0.00195539
cg23602092	0.0526644	0.0518354	-0.0112564	0.00195584	10	70319645	TET1	TSS1500	0.00195584
cg00451413	0.0687344	0.0216841	0.00298382	0.00195745	3	141654247	#N/A	#N/A	0.00195745
cg08642707	0.10149	0.00196023	-0.000868121	0.540239	11	3014518	NAP1L4	TSS1500	0.00196023
cg04352944	0.101488	0.00196056	-0.000108705	0.965445	11	8932751	C11orf17	5'UTR	0.00196056
cg10637995	0.101485	0.00196108	0.00122042	0.407274	20	31781151	BASE	TSS1500	0.00196108
cg06475894	0.10148	0.00196189	-0.000284483	0.815675	1	223567955	C1orf65	1stExon	0.00196189
cg27038367	0.029588	0.139237	-0.00361856	0.00196277	17	79253785	SLC38A10	Body	0.00196277
cg24535573	0.101473	0.0019632	0.0011155	0.419396	1	15478961	TMEM51	TSS1500	0.0019632
cg07978996	0.101468	0.00196402	0.00391361	0.0923094	1	2288299	MORN1	Body	0.00196402
cg05513511	0.0022592	0.278473	-0.00424512	0.00196423	2	202153200	ALS2CR12	3'UTR	0.00196423
cg18179289	0.0675754	0.0232138	-0.00576628	0.00196443	11	8285736	LMO1	TSS1500	0.00196443
cg05977230	0.101456	0.00196629	0.000867419	0.624446	11	68115417	LRP5	Body	0.00196629
cg18126978	0.101453	0.00196685	-0.000805243	0.631626	6	29588988	GABBR1	Body	0.00196685
cg10253967	0.0429298	0.0817263	-0.00416465	0.00197064	3	63800090	#N/A	#N/A	0.00197064
cg06472554	0.101422	0.00197238	0.00107065	0.297584	13	30002475	MTUS2	TSS1500	0.00197238
cg05490269	0.101411	0.0019743	0.00174331	0.420007	7	75831210	SRRM3	TSS200	0.0019743
cg10042799	0	0.28315	0.00916845	0.0019758	14	95236123	GSC	1stExon	0.0019758
cg17879709	0.00177408	0.279856	0.00671192	0.00198009	8	144692190	PYCRL	TSS1500	0.00198009
cg20211816	0.000151937	0.28306	-0.00538955	0.00198258	6	17988861	KIF13A	TSS1500	0.00198258
cg18308985	0.101357	0.00198405	-0.000817922	0.494081	5	5239937	ADAMTS16	Body	0.00198405
cg17284609	0.101354	0.00198446	0.00235159	0.195787	11	16424673	SOX6	TSS1500	0.00198446
cg00514684	0	0.28315	0.0040757	0.00198794	3	195635643	TNK2	5'UTR	0.00198794
cg00743107	0.00877741	0.25117	0.00722927	0.00198858	13	111365311	ING1	5'UTR	0.00198858
cg10758530	0.0586216	0.0382005	-0.0030047	0.00199034	2	74685585	WBP1	5'UTR	0.00199034
cg03093944	0.0227758	0.174925	-0.00399157	0.00199227	17	2919407	RAP1GAP2	Body	0.00199227
cg12601856	0.1013	0.00199431	8.7683e-05	0.915321	6	158734085	TULP4	1stExon	0.00199431
cg18790814	0	0.28315	-0.00855388	0.00199526	12	123237467	DENR	1stExon	0.00199526
cg12778183	0.101283	0.00199739	-0.000490895	0.844617	17	56769387	TEX14	1stExon	0.00199739
cg00215587	0.101269	0.00199986	0.00216587	0.5639	15	23810843	MKRN3	5'UTR	0.00199986
cg16378950	0.101264	0.0020007	0.00715253	0.00407808	18	71815246	FBXO15	TSS200	0.0020007
cg03779326	0.0150458	0.217814	-0.00340749	0.00200306	3	128278532	#N/A	#N/A	0.00200306
cg20984663	0.101251	0.0020032	0.00581224	0.00813935	19	14543883	PKN1	TSS1500	0.0020032
cg16359657	0.101248	0.00200374	-0.00441985	0.02229	1	41119931	RIMS3	5'UTR	0.00200374
cg16520519	0.0199048	0.190747	-0.00320256	0.00200618	8	130976125	#N/A	#N/A	0.00200618
cg02759903	0.00374539	0.273469	-0.00459204	0.00200988	2	28515960	BRE	Body	0.00200988
cg16963138	0.00234263	0.278221	0.00330032	0.00200998	17	60886079	10-Mar	TSS1500	0.00200998
cg09981841	0.10121	0.00201063	-0.000420486	0.667739	17	19177387	EPN2	5'UTR	0.00201063
cg21160062	3.41243e-07	0.28315	0.00763719	0.00201374	6	28890518	TRIM27	Body	0.00201374
cg06778159	0	0.28315	-0.00372492	0.00201421	7	5407825	TNRC18	Body	0.00201421
cg17397607	0.101174	0.0020172	-0.0006586	0.747921	2	205403360	#N/A	#N/A	0.0020172
cg04804604	7.36689e-07	0.28315	-0.00404009	0.00201833	7	156140609	#N/A	#N/A	0.00201833
cg04701106	0	0.28315	0.0048892	0.00202044	11	118955609	HMBS	5'UTR	0.00202044
cg21395519	0.00150024	0.280569	-0.00514443	0.00202112	3	122746985	SEMA5B	TSS1500	0.00202112
cg07126637	0.101139	0.0020236	-0.000861095	0.651174	4	71248757	SMR3B	TSS200	0.0020236
cg08773078	0.101129	0.00202543	0.00264125	0.0349294	16	89619173	SPG7	Body	0.00202543
cg14966220	0.00807189	0.25464	0.0053651	0.00202805	13	46626929	ZC3H13	TSS200	0.00202805
cg01371493	0.00782285	0.255844	0.00729109	0.00203229	6	168916145	SMOC2	Body	0.00203229
cg03596016	0.101089	0.0020326	-0.00115488	0.770733	1	246952362	LOC149134	TSS1500	0.0020326
cg21725496	0	0.28315	-0.00446873	0.0020333	7	5372402	TNRC18	Body	0.0020333
cg02703235	0.0112816	0.238278	-0.00310817	0.00203407	6	30123198	TRIM10	Body	0.00203407
cg16937611	0.101076	0.00203498	0.000351133	0.815666	14	95048102	SERPINA5	5'UTR	0.00203498
cg07722360	0.101067	0.00203681	0.0024351	0.427212	20	17691454	BANF2	5'UTR	0.00203681
cg04598128	0.10106	0.00203793	0.00131798	0.234132	22	45016233	#N/A	#N/A	0.00203793
cg22897522	0.101036	0.00204251	-0.00164523	0.530251	17	8535468	MYH10	TSS1500	0.00204251
cg05395321	0.101009	0.00204743	0.000732705	0.624385	1	182571174	RGS16	Body	0.00204743
cg01583034	0.101007	0.00204775	0.00453276	0.180619	12	104850716	CHST11	TSS200	0.00204775
cg08631151	0.100993	0.00205041	-0.000569955	0.638494	17	45056976	RPRML	TSS1500	0.00205041
cg00121158	0.10098	0.00205283	-0.000968913	0.271685	9	6757826	KDM4C	5'UTR	0.00205283
cg09194159	2.53801e-07	0.28315	0.00384242	0.00205365	17	46655588	HOXB4	1stExon	0.00205365
cg27453606	0.100968	0.00205494	-0.00158859	0.232413	17	38498098	RARA	TSS1500	0.00205494
cg23954066	0	0.28315	-0.00441568	0.00205586	14	101123682	C14orf70	Body	0.00205586
cg01952742	0.00852527	0.25242	-0.00523863	0.00205949	1	169558925	SELP	3'UTR	0.00205949
cg01897656	0.100939	0.00206034	0.00169446	0.340748	5	127148156	#N/A	#N/A	0.00206034
cg14744537	0.0210606	0.184343	0.00572206	0.0020617	18	52495740	RAB27B	TSS200	0.0020617
cg06773397	0.0137198	0.225121	-0.00324639	0.00206203	6	70510879	#N/A	#N/A	0.00206203
cg01779806	0.100923	0.00206328	-0.00248367	0.162369	5	160279389	ATP10B	TSS200	0.00206328
cg26913058	0.100915	0.00206476	0.0158152	0.0109804	16	419975	MRPL28	Body	0.00206476
cg09508476	0.100909	0.00206591	0.00175012	0.4688	7	55073797	#N/A	#N/A	0.00206591
cg15226659	0.100904	0.00206691	-0.0022457	0.110565	19	4552594	SEMA6B	Body	0.00206691
cg22636316	0.1009	0.00206765	0.00201206	0.34598	11	6624756	ILK	TSS1500	0.00206765
cg27645660	0.0199702	0.190384	0.00713761	0.00207004	17	39968581	FKBP10	TSS1500	0.00207004
cg18264284	0.100882	0.00207095	-0.00175387	0.213129	17	63102478	#N/A	#N/A	0.00207095
cg11696861	0.0111594	0.238924	0.00711577	0.00207277	19	6739997	TRIP10	Body	0.00207277
cg21607848	0.100865	0.00207416	-0.00120559	0.338521	1	216707614	ESRRG	Body	0.00207416
cg22808633	0.100862	0.00207464	-0.00117825	0.318177	19	15563870	RASAL3	Body	0.00207464
cg15308737	0.100861	0.00207499	-0.00123542	0.462356	17	66303328	ARSG	5'UTR	0.00207499
cg23353570	0.0753359	0.0144453	-0.00582782	0.00207669	17	15853470	ADORA2B	Body	0.00207669
cg00989249	0.0195528	0.192704	-0.00586819	0.00207824	5	177548398	N4BP3	Body	0.00207824
cg23205874	0.0314892	0.129934	0.0063028	0.00207908	20	62711523	RGS19	TSS1500	0.00207908
cg17993504	0.100831	0.00208043	0.00328777	0.0491891	3	129117409	RPL32P3	Body	0.00208043
cg09581581	2.4252e-07	0.28315	-0.00350698	0.00208314	20	35943580	MANBAL	Body	0.00208314
cg11796442	0.012422	0.23218	-0.00673386	0.00208394	5	72593919	#N/A	#N/A	0.00208394
cg17023254	0.10081	0.00208442	-0.00264804	0.12971	4	908859	GAK	Body	0.00208442
cg09578353	0.10081	0.00208447	-0.00169108	0.368658	1	10490236	APITD1	5'UTR	0.00208447
cg14898768	0	0.28315	-0.00577582	0.00208537	15	25299211	SNORD116-2	TSS200	0.00208537
cg03497399	0.1008	0.00208632	0.00170384	0.46117	3	33260934	SUSD5	TSS1500	0.00208632
cg25281171	0.0754561	0.0143346	0.00329723	0.00208658	1	111149507	KCNA2	TSS1500	0.00208658
cg20992361	0.100798	0.00208671	-0.000176461	0.916146	7	14755869	DGKB	Body	0.00208671
cg05627561	0.000548674	0.282557	-0.00303382	0.00208777	19	39423470	MRPS12	3'UTR	0.00208777
cg10501828	0.10079	0.00208824	0.00178325	0.136549	12	98910250	LOC100128191	TSS1500	0.00208824
cg11762629	0.100788	0.00208862	-0.00284006	0.0377474	12	58240176	CTDSP2	1stExon	0.00208862
cg15655655	0.0669656	0.0240529	-0.00377008	0.00208891	7	87843586	SRI	Body	0.00208891
cg01350728	0.00984231	0.245786	0.00580157	0.00209278	13	21893604	#N/A	#N/A	0.00209278
cg15242771	0.100763	0.00209323	0.000194708	0.920801	6	114292051	HDAC2	1stExon	0.00209323
cg21220214	0	0.28315	0.00772707	0.00209715	8	57350948	#N/A	#N/A	0.00209715
cg07569575	0	0.28315	0.00383572	0.00209977	5	168691938	SLIT3	Body	0.00209977
cg06281762	0.100723	0.00210078	0.000166851	0.874543	5	159827216	C5orf54	TSS200	0.00210078
cg16980637	0.0443977	0.0765699	-0.00572433	0.00210444	19	51815359	IGLON5	Body	0.00210444
cg25769883	0	0.28315	0.00653619	0.00210659	20	44420425	WFDC3	5'UTR	0.00210659
cg26638266	0.00479248	0.269398	-0.00604097	0.00210714	2	36923086	VIT	TSS1500	0.00210714
cg12676500	0.0405148	0.0907258	-0.00413659	0.00210806	8	145643083	SLC39A4	TSS1500	0.00210806
cg01188396	0.100681	0.0021088	0.000406612	0.882787	14	37051873	NKX2-8	TSS200	0.0021088
cg27000120	0.10068	0.00210903	-0.00106943	0.344434	16	88917283	GALNS	Body	0.00210903
cg24882097	0.100678	0.00210932	-0.000920582	0.764834	11	102188439	BIRC3	5'UTR	0.00210932
cg15905979	0.100678	0.00210942	-0.0021229	0.263328	8	53322321	ST18	5'UTR	0.00210942
cg14753334	0.00500492	0.268527	0.00744688	0.00211499	3	73674702	PDZRN3	TSS1500	0.00211499
cg27526758	0	0.28315	-0.00609029	0.00211532	1	39288495	#N/A	#N/A	0.00211532
cg09521719	0.100637	0.0021172	0.00123461	0.427513	2	237416370	IQCA1	TSS1500	0.0021172
cg16547629	0.100633	0.00211795	0.000231536	0.914415	1	44884131	RNF220	Body	0.00211795
cg26570233	0.100616	0.00212114	-0.00017425	0.88083	11	93475962	TAF1D	TSS1500	0.00212114
cg21967719	0.100608	0.00212258	0.000281092	0.796379	2	225453495	#N/A	#N/A	0.00212258
cg06497795	0	0.28315	0.00373583	0.00212327	12	56511914	ZC3H10	TSS200	0.00212327
cg14519252	0.100573	0.00212925	-0.00211232	0.151045	1	41397795	#N/A	#N/A	0.00212925
cg18103097	0.03211	0.126969	-0.0054157	0.00213089	17	35414317	#N/A	#N/A	0.00213089
cg14348967	0.0528194	0.0514384	-0.00668973	0.00213139	4	10160060	#N/A	#N/A	0.00213139
cg16303923	0.100548	0.00213411	0.00026344	0.888464	6	156979450	#N/A	#N/A	0.00213411
cg25124633	0.0136301	0.225613	0.0062448	0.00213489	6	134212969	TCF21	3'UTR	0.00213489
cg05482022	0.00720247	0.258793	-0.00364345	0.00213597	7	2476326	#N/A	#N/A	0.00213597
cg06893379	0	0.28315	-0.00585647	0.0021371	5	127146516	#N/A	#N/A	0.0021371
cg10208934	0.100521	0.00213927	-0.00040963	0.700964	2	27805334	ZNF512	TSS1500	0.00213927
cg16489547	5.581e-09	0.28315	-0.00326665	0.00213945	16	30597449	ZNF785	TSS1500	0.00213945
cg15664442	0.012295	0.232864	-0.0032874	0.00214015	5	34998412	AGXT2	3'UTR	0.00214015
cg19114310	0.100514	0.00214054	-0.00277564	0.052312	19	19007545	GDF1	TSS1500	0.00214054
cg16128892	0.100509	0.00214154	0.00117442	0.486895	3	149915226	#N/A	#N/A	0.00214154
cg07499372	0.100501	0.00214317	-0.000956677	0.484291	19	57631232	USP29	TSS1500	0.00214317
cg12544951	0.100482	0.0021468	-0.000734468	0.561043	20	21695343	PAX1	Body	0.0021468
cg13941021	0.100481	0.00214687	-0.00213449	0.427574	12	111181439	PPP1CC	TSS1500	0.00214687
cg17840343	0	0.28315	0.00859817	0.00214798	10	93683703	BTAF1	TSS200	0.00214798
cg05220968	0.0319348	0.127802	-0.00649889	0.00214891	6	146057943	EPM2A	TSS1500	0.00214891
cg17482224	0	0.28315	-0.00493666	0.00215008	1	225116995	DNAH14	TSS1500	0.00215008
cg09901208	0.100456	0.00215172	0.000140159	0.877687	12	7052614	C12orf57	TSS1500	0.00215172
cg08253463	0.100449	0.00215311	0.00457621	0.0932592	7	65579941	CRCP	Body	0.00215311
cg06042480	0.100442	0.00215442	-0.00107593	0.227042	17	35295509	LHX1	1stExon	0.00215442
cg17514420	0.100434	0.00215595	0.00170042	0.259909	11	94226991	MRE11A	5'UTR	0.00215595
cg25365421	0	0.28315	-0.004662	0.00215972	12	45686263	ANO6	Body	0.00215972
cg27160284	0.100414	0.00215996	-0.00066754	0.605382	19	46095477	GPR4	5'UTR	0.00215996
cg22783058	0.100408	0.00216106	-0.0011797	0.512149	19	1168987	SBNO2	5'UTR	0.00216106
cg09792557	0	0.28315	0.00385067	0.00216366	11	7535611	PPFIBP2	5'UTR	0.00216366
cg12269677	0.10038	0.0021665	-0.00102274	0.480547	2	236801884	AGAP1	Body	0.0021665
cg23484234	0.0123473	0.232583	-0.00576227	0.00217	11	66188433	NPAS4	TSS200	0.00217
cg17867333	0.100339	0.0021744	0.00557142	0.0887676	5	178423163	GRM6	TSS1500	0.0021744
cg05984388	0.0752519	0.0145231	0.0103872	0.00217492	16	30134345	MAPK3	Body	0.00217492
cg03232620	0.10032	0.00217814	0.000959755	0.781565	7	27197879	#N/A	#N/A	0.00217814
cg16527041	0	0.28315	-0.00394397	0.00217839	4	124080576	SPATA5	Body	0.00217839
cg18641329	0.100317	0.00217871	-0.00179211	0.170255	13	49070825	RCBTB2	Body	0.00217871
cg06101225	0.100305	0.00218098	0.00216162	0.0429548	1	47780017	STIL	TSS200	0.00218098
cg22171725	0.100297	0.00218254	0.00041903	0.539353	15	72523569	PKM2	1stExon	0.00218254
cg08848324	0.100288	0.00218437	0.00158132	0.387289	2	174830503	SP3	TSS1500	0.00218437
cg00286986	0.0189659	0.195973	0.00285622	0.00218485	8	124085360	WDR67	Body	0.00218485
cg13291394	0.0140695	0.223202	-0.00473071	0.00218491	4	53526629	USP46	TSS1500	0.00218491
cg13341864	0.100283	0.00218538	-0.00305981	0.107865	20	2384435	TGM6	Body	0.00218538
cg07086564	0.100282	0.00218559	-0.00397553	0.0140077	17	59371804	BCAS3	Body	0.00218559
cg14389810	0.011839	0.235312	0.00652211	0.00218916	8	126442581	TRIB1	5'UTR	0.00218916
cg06483820	0.100252	0.00219135	0.000981934	0.381122	17	55167149	AKAP1	5'UTR	0.00219135
cg20427312	0.100229	0.00219588	-0.00167381	0.375646	2	201829461	ORC2L	TSS1500	0.00219588
cg06531870	0	0.28315	0.00437304	0.00219597	13	89037260	#N/A	#N/A	0.00219597
cg26184741	0.100227	0.00219627	-0.000504595	0.683357	3	9291739	SRGAP3	TSS1500	0.00219627
cg13096407	0.100224	0.00219686	-0.000819463	0.434087	13	32885502	ZAR1L	1stExon	0.00219686
cg21528944	0.100212	0.00219917	-0.000417516	0.708545	22	29997111	#N/A	#N/A	0.00219917
cg08586913	0.100212	0.00219926	-0.00111917	0.475866	8	1897020	ARHGEF10	Body	0.00219926
cg18044044	0.0201754	0.189245	0.00642516	0.00220131	19	9325552	OR7D4	TSS200	0.00220131
cg14641764	0.100192	0.00220305	-0.000274029	0.845584	17	1083194	ABR	TSS200	0.00220305
cg14341520	0.00186162	0.279617	-0.00319809	0.00220551	9	2717338	KCNV2	TSS200	0.00220551
cg14608758	0.100169	0.00220758	-0.000496208	0.821114	19	34298210	KCTD15	Body	0.00220758
cg10156274	0.0538895	0.0487621	-0.00525196	0.00220767	12	12247855	BCL2L14	Body	0.00220767
cg27041875	0.100162	0.00220914	0.00333696	0.0847468	19	13030336	SYCE2	TSS1500	0.00220914
cg14724318	0.00558003	0.266101	0.00295959	0.00221114	6	31636392	CSNK2B	Body	0.00221114
cg03456220	0.00525841	0.267469	-0.00268443	0.00221153	7	128494696	FLNC	Body	0.00221153
cg05837491	0.10014	0.00221346	0.00104258	0.567804	7	6676001	#N/A	#N/A	0.00221346
cg03140827	0.0122816	0.232937	0.00679048	0.00221599	1	117909199	MAN1A2	TSS1500	0.00221599
cg00207389	0.100122	0.00221696	0.000347652	0.655678	20	18569003	DTD1	Body	0.00221696
cg16714091	0.100101	0.00222109	0.00245957	0.108237	9	18473902	ADAMTSL1	TSS1500	0.00222109
cg00170714	0.100093	0.00222262	0.000544312	0.621939	17	40724562	MLX	3'UTR	0.00222262
cg16914552	0.100092	0.00222294	0.00391077	0.0547975	11	1714584	HCCA2	Body	0.00222294
cg26799820	0.10009	0.00222329	-0.0036965	0.00764114	1	145089017	#N/A	#N/A	0.00222329
cg17513697	0.100089	0.00222349	-0.00128821	0.252607	1	17299655	#N/A	#N/A	0.00222349
cg24381155	0	0.28315	-0.00480671	0.00223083	10	103289745	BTRC	Body	0.00223083
cg17204394	0	0.28315	0.00794526	0.00223235	12	51785327	GALNT6	TSS200	0.00223235
cg07809182	0	0.28315	-0.00520441	0.00223486	7	47495872	TNS3	5'UTR	0.00223486
cg16603176	0.0381873	0.100007	-0.007724	0.00223578	17	73726241	ITGB4	Body	0.00223578
cg16651552	0.00702215	0.259635	-0.00361354	0.00223584	5	483546	SLC9A3	Body	0.00223584
cg23453466	0.100024	0.00223636	0.0007682	0.647042	7	157374903	PTPRN2	Body	0.00223636
cg14548264	0.100001	0.00224102	0.00103504	0.559039	9	134109022	NUP214	3'UTR	0.00224102
cg03661775	0.0999999	0.00224118	-0.00370387	0.0430975	6	153552436	#N/A	#N/A	0.00224118
cg15814923	0.0999998	0.00224119	0.00349596	0.256537	19	14228610	PRKACA	TSS200	0.00224119
cg20148334	0.0999517	0.00225081	-0.00176929	0.187883	1	209815452	LAMB3	Body	0.00225081
cg03652336	0.0276031	0.149286	-0.00483693	0.00225619	4	141017399	MAML3	Body	0.00225619
cg21962611	0.099904	0.00226036	-0.000858184	0.696201	12	27931827	KLHDC5	TSS1500	0.00226036
cg19601865	0.0998943	0.00226233	-0.000602311	0.627021	12	132687172	GALNT9	Body	0.00226233
cg02390813	0.0998859	0.00226401	0.00113393	0.812193	16	75563489	CHST5	Body	0.00226401
cg19673440	0.0136439	0.225537	-0.00346007	0.0022672	2	2402353	#N/A	#N/A	0.0022672
cg06059461	0	0.28315	0.00774678	0.00226752	15	89960503	#N/A	#N/A	0.00226752
cg14856893	0.0998655	0.00226813	0.0014622	0.230989	14	21099898	#N/A	#N/A	0.00226813
cg25192902	0.0207156	0.186251	0.00498552	0.00227071	11	121163419	SC5DL	5'UTR	0.00227071
cg06919956	4.81834e-08	0.28315	0.00374107	0.00227344	9	140445760	PNPLA7	TSS1500	0.00227344
cg13454941	0.0536111	0.0494479	-0.00791955	0.00227446	19	15832571	#N/A	#N/A	0.00227446
cg08082507	0.00253472	0.277627	-0.00454919	0.00227453	7	72685715	GTF2IRD2P	TSS200	0.00227453
cg18393747	0.0998134	0.00227864	2.07519e-05	0.99452	13	96205295	CLDN10	Body	0.00227864
cg20132830	0.0997971	0.00228194	-0.000943976	0.326881	17	27055188	TLCD1	TSS1500	0.00228194
cg18795205	0.00316628	0.27554	-0.00546318	0.00228246	12	124642214	#N/A	#N/A	0.00228246
cg20066677	0.0188651	0.196535	-0.00369781	0.0022839	12	133424420	CHFR	Body	0.0022839
cg26531551	0.0997769	0.00228603	-0.00230514	0.233346	13	113702436	MCF2L	Body	0.00228603
cg26889654	0.0971245	0.00288028	0.00619654	0.00228745	19	42746906	GSK3A	TSS200	0.00228745
cg13275481	0	0.28315	-0.00517791	0.00228875	10	134582845	INPP5A	Body	0.00228875
cg05197660	0.0997574	0.00228999	-0.00172927	0.204134	2	232824857	DIS3L2	TSS1500	0.00228999
cg16536857	0.0997452	0.00229246	-0.000549784	0.820698	17	6538525	KIAA0753	5'UTR	0.00229246
cg10135588	0.0695754	0.020626	0.00536249	0.0022925	6	91004932	BACH2	5'UTR	0.0022925
cg21376883	0.0997363	0.00229428	-0.000155683	0.946817	1	236850232	ACTN2	Body	0.00229428
cg24264578	0	0.28315	-0.00357884	0.00229555	16	3405902	OR2C1	1stExon	0.00229555
cg13806939	0	0.28315	0.0105775	0.00229756	9	133028661	#N/A	#N/A	0.00229756
cg21861233	0.0997034	0.00230097	0.00179283	0.0530464	8	142238957	SLC45A4	TSS1500	0.00230097
cg02061956	0.0368411	0.105645	0.00343766	0.00230243	1	146697547	FMO5	TSS1500	0.00230243
cg16510040	0.0996914	0.00230342	0.000976082	0.691615	1	40042432	PABPC4	5'UTR	0.00230342
cg13926796	0.0996772	0.00230633	-0.00155866	0.243583	7	101533935	CUX1	Body	0.00230633
cg01200376	0.0996624	0.00230935	-0.000732623	0.544989	8	104382594	CTHRC1	TSS1500	0.00230935
cg23687021	0.0996607	0.00230969	-0.00351659	0.0710413	21	46452394	#N/A	#N/A	0.00230969
cg27392775	0.0253802	0.160905	-0.00455671	0.00230998	1	202924293	ADIPOR1	5'UTR	0.00230998
cg25792718	0	0.28315	-0.00386054	0.00231066	11	107879063	CUL5	TSS1500	0.00231066
cg21235989	0.099654	0.00231106	0.00116675	0.319125	9	140500680	ARRDC1	Body	0.00231106
cg10091994	0	0.28315	0.00906348	0.00231221	12	4381803	CCND2	TSS1500	0.00231221
cg23458843	0.0996351	0.00231494	-0.00152162	0.140884	12	58136445	AGAP2	TSS1500	0.00231494
cg16362140	0	0.28315	0.00419866	0.00231502	5	10708717	DAP	Body	0.00231502
cg09308618	0.000434009	0.28273	-0.00432337	0.00231649	16	28861381	#N/A	#N/A	0.00231649
cg10046227	0	0.28315	0.00421258	0.00232415	8	1707477	#N/A	#N/A	0.00232415
cg11538641	0.099582	0.00232585	0.00259858	0.155833	6	100902258	SIM1	Body	0.00232585
cg16983817	0.0488953	0.0622263	0.00765042	0.00232939	21	15399683	#N/A	#N/A	0.00232939
cg05241924	0.0995532	0.00233178	0.00325418	0.070904	4	90759115	SNCA	TSS1500	0.00233178
cg23771187	0.0995491	0.00233263	0.000706537	0.61752	17	2682734	#N/A	#N/A	0.00233263
cg01868612	0.0995314	0.00233627	0.00124654	0.238148	1	2478046	#N/A	#N/A	0.00233627
cg03414898	0.099525	0.00233759	0.000574293	0.728892	10	75793477	VCL	Body	0.00233759
cg14120703	0.099518	0.00233904	-0.00200986	0.0991203	9	139416102	NOTCH1	Body	0.00233904
cg07636688	0.0400105	0.0926862	0.0099117	0.00233958	22	45809402	SMC1B	1stExon	0.00233958
cg07450135	0.0547096	0.0467852	0.00598355	0.00234076	3	13521524	HDAC11	TSS200	0.00234076
cg18485114	0.0995044	0.00234186	0.00152205	0.0941619	7	120590861	ING3	1stExon	0.00234186
cg04823796	0.0147082	0.219681	-0.00421067	0.00234235	9	139948927	ENTPD2	TSS1500	0.00234235
cg17100390	0.0994968	0.00234344	-0.00024967	0.891925	12	103893139	#N/A	#N/A	0.00234344
cg04943879	0.0994936	0.0023441	-0.000685933	0.582977	1	12609705	#N/A	#N/A	0.0023441
cg12765382	0.0994863	0.0023456	-0.00369078	0.0989284	17	26577877	#N/A	#N/A	0.0023456
cg00577364	0.00935014	0.248294	-0.00319321	0.00234573	9	130166375	SLC2A8	Body	0.00234573
cg08340737	0.00199086	0.279256	-0.00769853	0.00234656	12	54324544	#N/A	#N/A	0.00234656
cg12072532	0.0994806	0.00234679	-0.00149888	0.632842	14	76127849	TTLL5	5'UTR	0.00234679
cg26405759	0.0994741	0.00234814	-0.000298579	0.78977	21	45140424	PDXK	Body	0.00234814
cg14351528	0.0994735	0.00234827	0.00140226	0.306297	18	53255894	TCF4	TSS200	0.00234827
cg01193293	0	0.28315	-0.00568169	0.00234916	19	51644554	SIGLEC7	TSS1500	0.00234916
cg15770446	0.0994653	0.00234996	-0.0027657	0.0792008	7	101754758	CUX1	Body	0.00234996
cg25000764	0.00919243	0.249091	-0.00379524	0.00235108	4	1736245	TACC3	Body	0.00235108
cg09294589	0.0097687	0.246163	0.00373874	0.00235117	3	33155133	CRTAP	TSS1500	0.00235117
cg25661049	0.00981054	0.245949	0.00486945	0.00235158	5	75410147	SV2C	5'UTR	0.00235158
cg01470535	0.0258254	0.15855	-0.00417963	0.00235294	4	74963112	CXCL2	3'UTR	0.00235294
cg26975193	0.0994433	0.00235453	-0.00221357	0.10778	7	158824399	VIPR2	Body	0.00235453
cg11346901	0.0994277	0.00235779	0.0010262	0.332234	14	101335283	MIR493	TSS200	0.00235779
cg15444597	0.0994233	0.0023587	-0.00223916	0.0828583	10	103881107	LDB1	TSS1500	0.0023587
cg20053845	0.0994092	0.00236163	-0.000284427	0.811964	10	133317622	#N/A	#N/A	0.00236163
cg13235761	0.0994076	0.00236198	-0.00101725	0.30637	1	203561580	#N/A	#N/A	0.00236198
cg00480896	0.0993936	0.0023649	0.00196464	0.0931648	11	58939047	DTX4	TSS1500	0.0023649
cg09205945	0.0993704	0.00236974	-0.00124316	0.631905	7	137662133	CREB3L2	Body	0.00236974
cg14538085	0.099346	0.00237485	-0.00371512	0.207135	9	140030816	#N/A	#N/A	0.00237485
cg10584478	0.0993252	0.0023792	-0.00399916	0.0622986	17	79422530	BAHCC1	Body	0.0023792
cg02913507	0	0.28315	0.00489973	0.00238172	21	44076183	PDE9A	Body	0.00238172
cg00005543	0.0129447	0.22935	0.00484975	0.00238191	6	170151632	TCTE3	5'UTR	0.00238191
cg07299144	0.0215306	0.181751	-0.00326908	0.00238263	16	3105939	MMP25	Body	0.00238263
cg21253952	0.0992939	0.00238577	-0.000175786	0.881532	8	143662999	#N/A	#N/A	0.00238577
cg06932837	0.099291	0.00238639	0.000504216	0.614509	16	28885036	SH2B1	3'UTR	0.00238639
cg07134371	0	0.28315	-0.0032627	0.00238732	7	47463781	TNS3	Body	0.00238732
cg11019835	0.0992803	0.00238864	-0.00110798	0.375056	17	80916271	B3GNTL1	Body	0.00238864
cg21777986	0	0.28315	0.00823804	0.00238977	18	60986586	BCL2	1stExon	0.00238977
cg22022798	0.0992747	0.00238982	-0.000442853	0.862179	1	221065961	#N/A	#N/A	0.00238982
cg08184027	0.00230723	0.278329	-0.00577619	0.00239219	11	74207624	#N/A	#N/A	0.00239219
cg16844333	0.0992579	0.00239336	-0.000254894	0.928744	10	89167457	#N/A	#N/A	0.00239336
cg10996931	0.0314114	0.130308	-0.00732902	0.00239336	5	179553922	RASGEF1C	Body	0.00239336
cg13080551	0.0992409	0.00239695	0.000674527	0.529015	19	815528	LPPR3	Body	0.00239695
cg24318032	0.0194353	0.193358	-0.00653014	0.00239832	17	39624088	KRT32	TSS1500	0.00239832
cg13192788	0.099231	0.00239903	0.00120545	0.392252	14	105881346	#N/A	#N/A	0.00239903
cg20140229	0.0992303	0.00239918	-0.000356179	0.911223	6	33239542	VPS52	5'UTR	0.00239918
cg02016764	0.0559417	0.0439329	-0.00427318	0.00239955	4	38805732	TLR1	5'UTR	0.00239955
cg26460030	0.00683645	0.260495	0.00785824	0.00239977	3	69134087	ARL6IP5	TSS200	0.00239977
cg21911579	0.0239228	0.168703	0.00584725	0.00240122	5	131705225	SLC22A5	TSS200	0.00240122
cg18183174	0.0992192	0.00240152	0.00177236	0.498019	17	21415413	#N/A	#N/A	0.00240152
cg21503297	0.0992181	0.00240176	-0.00148841	0.236987	3	157824510	SHOX2	TSS1500	0.00240176
cg26437451	0.0992165	0.00240209	0.00172715	0.0934316	16	29996600	TAOK2	Body	0.00240209
cg01782798	0.0992028	0.002405	-0.000410541	0.800131	16	70680365	IL34	TSS200	0.002405
cg05732979	0.0992013	0.00240531	0.00127009	0.273027	14	57284219	OTX2OS1	Body	0.00240531
cg14799209	0.0991997	0.00240565	0.000434019	0.672184	7	106809543	HBP1	1stExon	0.00240565
cg01607849	0.0991912	0.00240746	-0.000278732	0.903304	12	6976129	TPI1	TSS1500	0.00240746
cg19646200	0.0991896	0.0024078	-0.00324583	0.182611	12	132886954	GALNT9	Body	0.0024078
cg12896751	0.0991786	0.00241012	0.000447524	0.584737	2	97536137	SEMA4C	TSS1500	0.00241012
cg08482978	0.0468692	0.0684194	0.00877493	0.00241069	11	576298	PHRF1	TSS200	0.00241069
cg13437635	0.0457638	0.0719828	-0.00374821	0.00241074	10	103998987	PITX3	5'UTR	0.00241074
cg25265226	0.0991713	0.00241168	0.00398787	0.206648	7	155284448	#N/A	#N/A	0.00241168
cg11684572	0.0991673	0.00241252	0.000391636	0.839362	15	28147928	OCA2	Body	0.00241252
cg16461485	0.00620967	0.26334	0.00387692	0.00241342	3	150325716	SELT	Body	0.00241342
cg16148410	0.0991593	0.00241422	0.00141033	0.127154	15	31611603	#N/A	#N/A	0.00241422
cg15817967	0.0991545	0.00241523	0.00158481	0.148807	19	49588362	SNRNP70	TSS200	0.00241523
cg06925502	0.0991523	0.00241571	0.000291131	0.800262	5	106848012	EFNA5	Body	0.00241571
cg18635791	0.0991521	0.00241576	0.00178508	0.068968	3	3111567	IL5RA	3'UTR	0.00241576
cg18054943	0	0.28315	-0.00436746	0.00241694	17	7283897	TNK1	TSS1500	0.00241694
cg14931348	0.0991444	0.00241738	0.000122857	0.931922	2	236846946	AGAP1	Body	0.00241738
cg22655521	0	0.28315	0.00885507	0.0024203	17	48194939	SAMD14	Body	0.0024203
cg00475260	0.0570481	0.0414896	0.00345163	0.00242096	7	127031624	ZNF800	5'UTR	0.00242096
cg02760007	0.0144952	0.220857	0.00488674	0.00242138	6	43139670	SRF	1stExon	0.00242138
cg18918349	0.0991192	0.00242275	0.000425444	0.846884	6	108487160	NR2E1	TSS200	0.00242275
cg17393041	0.0497997	0.0596011	0.00457525	0.00242542	3	64136333	PRICKLE2	Body	0.00242542
cg18305837	0.0991059	0.00242558	0.000351875	0.789311	16	19078849	COQ7	TSS200	0.00242558
cg19534945	0.0991041	0.00242596	0.0010448	0.408944	9	139847558	LCN12	Body	0.00242596
cg09491962	0.0991022	0.00242637	-0.000399541	0.732598	10	98900771	SLIT1	Body	0.00242637
cg20706495	0.099081	0.0024309	0.000885139	0.416828	1	12222054	#N/A	#N/A	0.0024309
cg04955485	0.0499342	0.0592177	-0.00886961	0.00243138	7	38344934	#N/A	#N/A	0.00243138
cg00024472	0.0203164	0.188462	0.00575853	0.00243255	17	47573864	NGFR	Body	0.00243255
cg02438481	0.0990464	0.0024383	0.00147226	0.565317	6	168199400	#N/A	#N/A	0.0024383
cg11395890	0	0.28315	0.00418919	0.00243855	1	15712019	FHAD1	Body	0.00243855
cg17285225	0.0990307	0.00244167	5.09878e-05	0.983043	3	8811004	OXTR	1stExon	0.00244167
cg07620562	0.0990262	0.00244263	0.00112959	0.534905	3	124933890	#N/A	#N/A	0.00244263
cg00114012	0.0990172	0.00244457	-0.00219286	0.0492584	9	130158144	SLC2A8	TSS1500	0.00244457
cg05399692	0.0990096	0.0024462	-0.00207833	0.200613	13	46190198	FAM194B	TSS1500	0.0024462
cg06367788	0.0990083	0.00244647	0.00165943	0.390668	11	44335843	#N/A	#N/A	0.00244647
cg10925417	0.0990081	0.0024465	-0.00219203	0.258918	11	64875148	C11orf2	Body	0.0024465
cg12640097	0.00586601	0.26486	-0.00843539	0.0024472	8	74205666	RPL7	Body	0.0024472
cg19997606	0.099002	0.00244782	0.00108678	0.382359	15	57842346	CGNL1	3'UTR	0.00244782
cg07236691	0.0989914	0.00245011	-0.00261041	0.0297324	8	120599284	ENPP2	Body	0.00245011
cg18419358	0.000356631	0.282835	-0.0071202	0.00245427	6	158384009	#N/A	#N/A	0.00245427
cg14280424	0	0.28315	0.0058562	0.00245772	21	34639113	IL10RB	Body	0.00245772
cg21449463	0.0989536	0.00245824	-0.000640897	0.676142	8	55091759	#N/A	#N/A	0.00245824
cg21583160	0.0989501	0.002459	-0.00970811	0.0360133	1	48938137	SPATA6	TSS1500	0.002459
cg23668907	0.0357257	0.110463	0.0120903	0.0024592	12	38447636	#N/A	#N/A	0.0024592
cg01064979	0.0989474	0.00245959	-0.00105725	0.580091	22	37309487	CSF2RB	TSS200	0.00245959
cg03311556	0.0989458	0.00245993	-0.000161243	0.886941	4	81108070	PRDM8	5'UTR	0.00245993
cg11551216	0.0989405	0.00246106	-0.00185581	0.313916	12	115125619	#N/A	#N/A	0.00246106
cg25155396	0.0989234	0.00246476	0.00107013	0.203157	6	7261525	#N/A	#N/A	0.00246476
cg08923614	0.0989221	0.00246504	-0.00156874	0.233904	11	74303294	POLD3	TSS1500	0.00246504
cg06495615	0.0989189	0.00246574	-0.000970391	0.448095	19	939731	ARID3A	Body	0.00246574
cg24808111	0.0989159	0.00246639	0.000578773	0.705853	7	148889824	#N/A	#N/A	0.00246639
cg06279414	0.00779033	0.256001	0.00321893	0.00247027	14	92506140	TRIP11	5'UTR	0.00247027
cg21296138	0.00181882	0.279735	-0.00370311	0.00247472	1	202556515	PPP1R12B	3'UTR	0.00247472
cg00314029	0.098876	0.00247503	-0.0010343	0.472427	2	161348665	RBMS1	Body	0.00247503
cg02894896	0.078989	0.0113735	-0.00478987	0.00247561	8	37706721	BRF2	Body	0.00247561
cg27567495	0.0362119	0.108346	0.00449022	0.00247638	3	53877436	CHDH	5'UTR	0.00247638
cg14588406	0.0988142	0.00248845	-0.00134202	0.37978	9	132900904	GPR107	3'UTR	0.00248845
cg00615913	4.31523e-08	0.28315	-0.00247146	0.00249014	20	37063096	LOC388796	Body	0.00249014
cg02718650	0.0987913	0.00249344	-0.000619824	0.586003	15	101690199	#N/A	#N/A	0.00249344
cg18101784	0	0.28315	-0.00603202	0.00249622	4	852280	GAK	Body	0.00249622
cg02231404	0.0987709	0.00249791	-0.00097403	0.797976	20	62679635	SOX18	Body	0.00249791
cg08626436	0.0987601	0.00250027	-0.00297525	0.149643	10	88555339	BMPR1A	5'UTR	0.00250027
cg09766856	0.0987534	0.00250173	-0.00215116	0.154613	11	95232457	#N/A	#N/A	0.00250173
cg23189639	0.0987297	0.00250691	6.03011e-05	0.958502	3	48669774	SLC26A6	Body	0.00250691
cg00979289	0.0987131	0.00251056	-0.00179237	0.178631	10	114558514	VTI1A	Body	0.00251056
cg05311623	0.0986969	0.00251412	0.00179379	0.115418	4	122618007	ANXA5	5'UTR	0.00251412
cg01468171	0.0986843	0.00251691	-0.000165657	0.93678	16	48278340	LONP2	1stExon	0.00251691
cg17194350	0.00156801	0.280397	-0.00400836	0.00251716	17	2265510	SGSM2	Body	0.00251716
cg18714224	0	0.28315	0.0053512	0.00252122	6	133564578	EYA4	5'UTR	0.00252122
cg06134964	0.00146752	0.28065	-0.00453425	0.00252133	3	52812033	ITIH1	TSS1500	0.00252133
cg26014281	0.0986517	0.00252406	-0.000194168	0.892927	7	157227226	#N/A	#N/A	0.00252406
cg22497336	0.0986385	0.00252699	0.000941813	0.596074	12	52305401	ACVRL1	TSS1500	0.00252699
cg24881472	0.0537761	0.0490405	-0.00486576	0.00252923	11	94248604	#N/A	#N/A	0.00252923
cg15606393	0.0334764	0.120576	-0.00333892	0.00252972	11	46958178	C11orf49	TSS200	0.00252972
cg05403484	0.0986132	0.00253257	0.000403858	0.600749	7	98973169	ARPC1B	5'UTR	0.00253257
cg08526637	0.0986062	0.00253412	-0.000289746	0.748106	7	116166339	CAV1	Body	0.00253412
cg21285062	0.0399145	0.0930627	0.00330542	0.00253537	1	10846005	CASZ1	5'UTR	0.00253537
ch.1.79281177F	0.0169284	0.207342	0.00390008	0.00253637	1	79508589	#N/A	#N/A	0.00253637
cg19815963	0.0985857	0.00253866	-0.00228483	0.146355	6	122972632	PKIB	5'UTR	0.00253866
cg08514419	0.0985842	0.00253899	0.0027537	0.273376	11	93583937	C11orf90	TSS1500	0.00253899
cg03897156	0.0985825	0.00253937	0.000422434	0.605694	20	54967330	CSTF1	TSS200	0.00253937
cg24094538	0.0985797	0.00254	-0.00169276	0.265278	6	50695479	TFAP2D	Body	0.00254
cg06710349	0.0985787	0.00254021	0.00022898	0.806488	5	139737425	#N/A	#N/A	0.00254021
cg08572782	0	0.28315	0.00334206	0.00254032	19	2119203	AP3D1	Body	0.00254032
cg17589284	0.0586983	0.0380458	-0.00508679	0.00254287	11	28422367	#N/A	#N/A	0.00254287
cg27092935	0	0.28315	-0.00683624	0.00254434	7	100744067	#N/A	#N/A	0.00254434
cg08989214	0.0985551	0.00254544	-0.00294267	0.0259872	16	87492071	ZCCHC14	Body	0.00254544
cg18457613	0.0430339	0.0813528	-0.00257956	0.00254788	5	77945739	LHFPL2	TSS1500	0.00254788
cg05599106	0.0106035	0.241845	-0.00481968	0.00255116	19	12251511	ZNF20	TSS1500	0.00255116
cg14602234	0.0106824	0.241432	-0.00436317	0.00255656	9	137884872	#N/A	#N/A	0.00255656
cg25244238	0	0.28315	-0.00650442	0.00255812	19	6730713	GPR108	Body	0.00255812
cg13889934	0.00744402	0.257654	-0.00471341	0.00255898	4	86851399	ARHGAP24	Body	0.00255898
cg17511933	0.000694309	0.282313	0.00470676	0.00255935	2	121712960	GLI2	Body	0.00255935
cg17482424	0.0984921	0.00255947	0.00014126	0.944092	10	28970998	BAMBI	Body	0.00255947
cg26784162	0.0984888	0.0025602	-0.00130899	0.183542	2	220089128	ATG9A	Body	0.0025602
cg24981097	0.0984861	0.00256081	0.000218524	0.890397	13	99224694	STK24	Body	0.00256081
cg03354636	0.0578936	0.0396956	-0.00672372	0.00256319	3	11019337	#N/A	#N/A	0.00256319
cg25039694	0.0984604	0.00256655	-0.000972307	0.778895	7	157192974	DNAJB6	Body	0.00256655
cg09222579	0.0432911	0.0804351	-0.00330979	0.00256805	4	13852818	#N/A	#N/A	0.00256805
cg26549425	0.0984531	0.00256818	0.00035134	0.772198	6	42927283	GNMT	TSS1500	0.00256818
cg18721673	0.0354767	0.111556	0.00797997	0.0025688	6	27636496	#N/A	#N/A	0.0025688
cg16897608	0.0984461	0.00256976	-0.000268524	0.81262	1	54159698	GLIS1	5'UTR	0.00256976
cg14127347	0.0071152	0.259201	0.00714687	0.00257102	20	23402055	NAPB	1stExon	0.00257102
cg15250797	0.0984389	0.00257137	0.000282533	0.865195	2	120281526	SCTR	Body	0.00257137
cg23937893	0.0984302	0.00257332	0.000959986	0.305997	2	219757464	WNT10A	Body	0.00257332
cg10613332	0.0984288	0.00257363	0.000213191	0.88187	19	13368845	CACNA1A	Body	0.00257363
cg00331135	0.0173126	0.205199	-0.00504086	0.00257601	2	105975473	#N/A	#N/A	0.00257601
cg00416208	0.048866	0.0623128	-0.0051941	0.00257703	12	130914291	RIMBP2	Body	0.00257703
cg17281763	0	0.28315	0.00635025	0.00257731	3	48594394	PFKFB4	TSS200	0.00257731
cg05627078	0	0.28315	0.00743435	0.00257885	1	33592944	#N/A	#N/A	0.00257885
cg12078031	0.0983881	0.00258277	-0.0021585	0.183556	21	28337869	ADAMTS5	1stExon	0.00258277
cg14108840	0.0205332	0.187261	-0.00608884	0.00258501	12	54410302	HOXC4	TSS1500	0.00258501
cg22310062	0.0983709	0.00258664	0.000319787	0.722459	18	19181025	ESCO1	TSS1500	0.00258664
cg08499519	0.0983667	0.00258758	-0.000980085	0.687779	12	72629072	#N/A	#N/A	0.00258758
cg25186695	0	0.28315	0.00663188	0.00258908	10	85899272	GHITM	5'UTR	0.00258908
cg26583753	0.0983551	0.0025902	-0.00114364	0.393055	10	119003687	SLC18A2	Body	0.0025902
cg17445812	0.0983419	0.00259317	-0.00188958	0.279807	3	36986805	TRANK1	TSS1500	0.00259317
cg02531356	0.0983408	0.00259341	-0.00137595	0.446897	13	49349649	#N/A	#N/A	0.00259341
cg11629830	0.010901	0.240285	-0.00496055	0.00259344	5	75701460	IQGAP2	Body	0.00259344
cg04232282	0.0276765	0.148909	-0.00464527	0.00259439	16	14107433	#N/A	#N/A	0.00259439
cg04699474	0.0983333	0.0025951	0.00160961	0.36078	19	9945708	PIN1	TSS1500	0.0025951
cg01840333	0.0983333	0.00259512	0.000646439	0.714619	6	26225767	HIST1H3E	1stExon	0.00259512
cg05562241	0	0.28315	-0.00400019	0.00259538	21	37948943	CLDN14	TSS200	0.00259538
cg21317279	0.0796848	0.0108536	-0.00354113	0.00259584	6	30031893	ZNRD1	Body	0.00259584
cg08961187	0.0983184	0.00259847	0.00286474	0.081217	6	37648275	MDGA1	Body	0.00259847
cg24405636	0.0983104	0.00260027	-0.00194058	0.0376187	19	42724150	ZNF526	TSS1500	0.00260027
cg07584765	0	0.28315	-0.00452524	0.00260167	2	159475928	PKP4	Body	0.00260167
cg08040115	0.0389049	0.0970822	-0.00434546	0.00260546	16	87581757	#N/A	#N/A	0.00260546
cg23607309	0.0982861	0.00260578	0.00113232	0.311315	1	111933262	LOC441897	TSS1500	0.00260578
cg16320165	0.0135615	0.225988	-0.00382893	0.0026058	3	6823049	#N/A	#N/A	0.0026058
cg04955877	0.0982755	0.00260818	-0.000954238	0.449443	8	123856590	ZHX2	5'UTR	0.00260818
cg13303737	0.0982563	0.00261254	-0.000143643	0.954097	2	99758037	C2orf15	TSS200	0.00261254
cg09100017	0.0114713	0.237272	0.00365084	0.00261464	11	1929491	#N/A	#N/A	0.00261464
cg05979879	0.0982429	0.00261558	0.00272875	0.0939172	2	64751188	AFTPH	TSS1500	0.00261558
cg24655087	6.20267e-08	0.28315	-0.00673561	0.00261609	15	26416943	#N/A	#N/A	0.00261609
cg19615174	0.0722357	0.0175502	0.0089309	0.0026165	19	4558545	SEMA6B	TSS200	0.0026165
cg26056770	0.098223	0.00262011	1.64067e-05	0.987476	9	139685251	TMEM141	TSS1500	0.00262011
cg12773368	0	0.28315	0.00600258	0.00262121	14	35591473	PPP2R3C	1stExon	0.00262121
cg23242509	0.0982177	0.0026213	-0.00333774	0.0345427	1	22902941	EPHA8	Body	0.0026213
cg26426162	0.0982171	0.00262145	-0.000463565	0.708197	7	98574665	TRRAP	Body	0.00262145
cg24457026	0.0982161	0.00262168	-0.000507255	0.820185	17	42426018	GRN	5'UTR	0.00262168
cg15649460	0.0982142	0.00262211	0.00120873	0.530626	1	100500521	#N/A	#N/A	0.00262211
cg11209279	0.0982095	0.00262318	-1.79796e-05	0.981313	17	7146254	GABARAP	TSS1500	0.00262318
cg04362027	0.0982069	0.00262376	-0.00035844	0.890839	10	70883301	VPS26A	TSS1500	0.00262376
cg02529500	0.098205	0.0026242	-0.00164769	0.148436	2	45874446	#N/A	#N/A	0.0026242
cg03473125	0.0982046	0.00262428	-0.00145715	0.577277	7	157550806	PTPRN2	Body	0.00262428
cg09003523	0.0121953	0.233401	-0.00270034	0.00262709	10	5452303	#N/A	#N/A	0.00262709
cg08230268	0.0981904	0.00262752	0.00606699	0.0980193	16	7489771	A2BP1	Body	0.00262752
cg12738078	0	0.28315	-0.00515921	0.00263285	1	6538417	PLEKHG5	5'UTR	0.00263285
cg26464889	0	0.28315	0.00679507	0.00263292	3	13692169	LOC285375	TSS200	0.00263292
cg04797846	0.098161	0.00263424	-0.00223271	0.111527	6	32362707	BTNL2	Body	0.00263424
cg27318570	0.0981527	0.00263614	0.00107206	0.534337	8	109143688	#N/A	#N/A	0.00263614
cg09934056	0.0223388	0.177313	0.00352708	0.00263912	19	8400203	KANK3	Body	0.00263912
cg13561948	0.0981381	0.00263948	-0.000374069	0.870276	6	33422406	ZBTB9	5'UTR	0.00263948
cg01269795	0	0.28315	-0.00314958	0.00264044	6	26440101	BTN3A3	TSS1500	0.00264044
cg11297723	0	0.28315	0.00780626	0.00264057	12	51566914	TFCP2	TSS1500	0.00264057
cg25956097	0.0981254	0.00264238	0.00101224	0.452702	10	44163499	#N/A	#N/A	0.00264238
cg14813579	0	0.28315	0.0076334	0.00264409	19	2328694	SPPL2B	5'UTR	0.00264409
cg00453193	0.0981171	0.00264429	-0.002001	0.0462981	7	115851050	TES	Body	0.00264429
cg06394460	0.0242068	0.167173	-0.00706398	0.00264444	13	28130393	LNX2	Body	0.00264444
cg22113930	0.0981079	0.00264641	-0.00132772	0.647012	15	26108410	ATP10A	TSS200	0.00264641
cg17675150	0.0981078	0.00264643	3.57443e-05	0.981703	18	56529784	ZNF532	TSS1500	0.00264643
cg07789552	0.0981016	0.00264784	0.000101517	0.889992	1	36851195	STK40	5'UTR	0.00264784
cg06029846	0.0980966	0.002649	0.00449768	0.0875526	12	3600317	PRMT8	TSS200	0.002649
cg09965388	0.0612049	0.0332524	-0.00435775	0.00265051	17	42275123	ATXN7L3	Body	0.00265051
cg02825450	0.0492702	0.0611278	-0.00385884	0.00265442	4	5906615	#N/A	#N/A	0.00265442
cg00249584	0.0980652	0.00265623	-0.00119177	0.450822	11	8833047	ST5	TSS1500	0.00265623
cg12506930	0.0980514	0.00265939	-0.00122259	0.664249	19	58220718	ZNF154	TSS200	0.00265939
cg18547611	0	0.28315	-0.00339071	0.00266163	5	14581699	FAM105A	TSS200	0.00266163
cg16690845	0.036627	0.106559	-0.00432126	0.002662	10	134404914	INPP5A	Body	0.002662
cg18689253	0.0980307	0.00266417	-0.00072948	0.361167	9	82186806	TLE4	TSS200	0.00266417
cg12513221	0.0294768	0.139791	-0.00430114	0.00266443	7	150744599	ACCN3	TSS1500	0.00266443
cg26995992	0.0980275	0.0026649	0.0031204	0.114537	16	87417792	FBXO31	TSS1500	0.0026649
cg05069228	0.0980252	0.00266544	-0.0017956	0.19954	3	61793623	PTPRG	Body	0.00266544
cg01580574	0.0980245	0.00266559	0.000792521	0.683068	2	134949671	#N/A	#N/A	0.00266559
cg01106145	0	0.28315	0.00622669	0.00266592	3	43663861	ANO10	TSS1500	0.00266592
cg13163729	0.00111673	0.281472	-0.00360828	0.0026661	2	45169447	SIX3	1stExon	0.0026661
ch.14.34005785F	0.0595884	0.0362847	-0.00362919	0.00266811	14	34936034	#N/A	#N/A	0.00266811
cg03139377	0.0209982	0.184687	-0.00471032	0.00266817	12	323242	SLC6A12	TSS1500	0.00266817
cg05606190	0.0980068	0.00266969	0.000776064	0.706697	7	133764402	#N/A	#N/A	0.00266969
cg14869372	0.0979976	0.00267181	0.00187971	0.124642	4	1018778	FGFRL1	Body	0.00267181
cg07116194	0.0315951	0.129425	0.00938086	0.0026728	16	1383595	BAIAP3	TSS1500	0.0026728
cg16164622	0.0979828	0.00267523	-0.00010016	0.935024	3	23031695	#N/A	#N/A	0.00267523
cg27181199	0.0979809	0.00267567	-3.89196e-05	0.979814	12	31945286	H3F3C	TSS200	0.00267567
cg13879875	0.0979774	0.0026765	-0.00181677	0.382983	22	39640959	PDGFB	TSS200	0.0026765
cg21662240	0.0124211	0.232185	-0.00414101	0.00267681	8	74945742	#N/A	#N/A	0.00267681
cg18446336	0	0.28315	-0.00811451	0.00267776	7	2847575	GNA12	Body	0.00267776
cg25041852	0.0979714	0.00267787	-0.000691403	0.541737	4	7645534	SORCS2	Body	0.00267787
cg17780956	0.0248842	0.163544	0.00722768	0.00267924	4	156297616	MAP9	5'UTR	0.00267924
cg19434936	0.0979639	0.00267962	-0.0011221	0.310001	9	35658452	CCDC107	1stExon	0.00267962
cg26386402	0.0979311	0.00268722	-0.00154344	0.394914	9	115512612	SNX30	TSS1500	0.00268722
cg20841337	0.00271442	0.277053	0.00249723	0.00268834	10	73975924	ASCC1	TSS1500	0.00268834
cg17216737	0.097924	0.00268889	-0.000864893	0.441627	20	60580224	TAF4	Body	0.00268889
cg03635532	0	0.28315	0.0274182	0.00269086	19	40376883	FCGBP	Body	0.00269086
cg01237677	0.0979053	0.00269323	-0.00113656	0.471787	5	179337293	#N/A	#N/A	0.00269323
cg03331229	0.00530938	0.267254	-0.00515813	0.00269348	11	102821111	MMP13	Body	0.00269348
cg10160682	0.097866	0.00270239	0.000197083	0.893093	2	1713001	PXDN	Body	0.00270239
cg11555067	0.0978646	0.00270272	-0.000110698	0.930152	2	99081350	INPP4A	5'UTR	0.00270272
cg01081168	0	0.28315	-0.00477065	0.00270498	1	212278486	#N/A	#N/A	0.00270498
cg21700723	0.0978527	0.0027055	-0.000364805	0.719863	6	7393497	RIOK1	Body	0.0027055
cg22851864	0.0308512	0.133019	-0.00762175	0.0027068	10	5688470	ASB13	Body	0.0027068
cg12838843	0	0.28315	0.00757535	0.00270907	3	141205758	RASA2	TSS200	0.00270907
cg13810695	0	0.28315	-0.00597237	0.00270923	13	107568814	#N/A	#N/A	0.00270923
cg16794131	0.0978255	0.00271188	0.000639689	0.513397	12	133020746	#N/A	#N/A	0.00271188
cg07959070	0.0978205	0.00271304	-0.00550846	0.192493	22	50026188	C22orf34	Body	0.00271304
cg07399209	0	0.28315	-0.00349347	0.00271347	3	151769368	#N/A	#N/A	0.00271347
cg16587961	0.0978173	0.0027138	-0.00140511	0.214397	6	31733688	C6orf27	Body	0.0027138
cg24021129	0.0978049	0.00271669	0.000313016	0.807652	5	114408148	#N/A	#N/A	0.00271669
cg07739179	0.0977971	0.00271852	-0.00101954	0.593857	17	42081810	NAGS	TSS1500	0.00271852
cg16065574	0.097796	0.00271879	0.000964532	0.549656	12	50505836	C12orf62	TSS200	0.00271879
cg08315959	0.0317857	0.128513	0.00248482	0.00272197	5	98106052	RGMB	5'UTR	0.00272197
cg01822570	0.0481873	0.0643411	0.00459551	0.00272596	9	114545810	C9orf84	TSS200	0.00272596
cg23477380	0.0977627	0.00272662	0.00140064	0.271918	19	5901268	NDUFA11	Body	0.00272662
cg13226139	0.0977592	0.00272745	-0.000626202	0.515803	14	45605129	FKBP3	TSS1500	0.00272745
cg01751802	0.097754	0.00272865	-0.00211212	0.188673	19	11309639	KANK2	TSS1500	0.00272865
cg17904717	0.0178715	0.202079	-0.00571288	0.0027311	14	52793391	PTGER2	Body	0.0027311
cg24107021	0	0.28315	-0.00268793	0.00273168	13	96297058	DZIP1	TSS200	0.00273168
cg08176140	0.039311	0.0954516	-0.00363628	0.00273198	19	1255392	MIDN	Body	0.00273198
cg06680762	0.0350882	0.113276	-0.00437056	0.00273438	5	72798322	BTF3	Body	0.00273438
cg17789102	0.0892076	0.00546992	-0.0065887	0.0027354	18	45688478	#N/A	#N/A	0.0027354
cg00754063	0.0682691	0.0222882	-0.00349241	0.00274031	19	16345954	AP1M1	3'UTR	0.00274031
cg07526905	0.0976941	0.00274279	-0.000211308	0.8575	4	3315107	RGS12	TSS1500	0.00274279
cg15433894	0.0976838	0.00274524	-0.000233724	0.859858	19	49376426	PPP1R15A	5'UTR	0.00274524
cg09155765	0.0976714	0.00274817	-0.00299792	0.0169987	1	156978197	ARHGEF11	Body	0.00274817
cg23947928	0.0976664	0.00274936	-0.0033093	0.270621	5	180587498	#N/A	#N/A	0.00274936
cg04773529	0.0976589	0.00275113	-0.000717955	0.725568	3	188225542	LPP	Body	0.00275113
cg03717588	0	0.28315	0.00859688	0.00275366	11	56948018	LRRC55	TSS1500	0.00275366
cg23080199	0.0976462	0.00275413	0.000101011	0.954009	3	13594970	FBLN2	5'UTR	0.00275413
cg12610430	0.0976268	0.00275874	-0.00276818	0.0267451	1	17251628	CROCC	Body	0.00275874
cg24332767	0.0976177	0.0027609	-0.000732649	0.457418	3	184871524	C3orf70	TSS1500	0.0027609
cg18110883	0.0976137	0.00276186	-0.00268742	0.0532246	3	9009066	#N/A	#N/A	0.00276186
cg25285947	2.14817e-05	0.283145	0.00650447	0.00276483	7	134896293	WDR91	1stExon	0.00276483
cg24034578	0	0.28315	0.00431328	0.00276992	6	26108406	HIST1H1T	TSS200	0.00276992
cg08619712	0.020011	0.190157	-0.00393589	0.00277415	11	2288051	#N/A	#N/A	0.00277415
cg21940875	0	0.28315	-0.00408195	0.00277638	5	92916894	FLJ42709	Body	0.00277638
cg16497424	0.0975484	0.00277742	0.00140799	0.39404	10	135191798	PAOX	TSS1500	0.00277742
cg19306421	0.0975475	0.00277764	0.00336424	0.0302427	8	144691899	PYCRL	TSS200	0.00277764
cg19738370	0.097532	0.00278136	-0.00132267	0.229138	6	15384414	JARID2	Body	0.00278136
cg05338009	0.0975281	0.00278229	0.00953641	0.00380196	19	54041398	ZNF331	1stExon	0.00278229
cg07179075	0.0975254	0.00278294	-0.00228665	0.307666	1	97706031	DPYD	Body	0.00278294
cg08946532	0.0192669	0.194296	0.00657047	0.00278437	6	30615545	C6orf136	Body	0.00278437
cg01665846	0.0975088	0.00278691	-0.00281641	0.0313892	22	40742083	ADSL	TSS1500	0.00278691
cg06688916	0.0974965	0.00278985	-0.00276638	0.0233422	7	99595095	#N/A	#N/A	0.00278985
cg14538439	0.0974945	0.00279033	-0.00223399	0.569075	10	90750381	FAS	1stExon	0.00279033
cg00744791	0	0.28315	0.0093761	0.00279083	6	30432583	#N/A	#N/A	0.00279083
cg09174502	0.0173196	0.205159	-0.00537551	0.00279244	11	130079372	ST14	Body	0.00279244
cg04959298	0.0974747	0.00279508	-0.000342093	0.797237	16	86430602	#N/A	#N/A	0.00279508
cg02556155	0.0974741	0.00279523	0.000656674	0.754035	3	114052269	#N/A	#N/A	0.00279523
cg09641689	0.0974695	0.00279634	-0.00389025	0.346839	16	54965142	IRX5	1stExon	0.00279634
cg10508127	0.0974582	0.00279905	0.000344358	0.788425	11	67462816	#N/A	#N/A	0.00279905
cg19427338	0.0974543	0.0028	-0.00193408	0.316555	2	42566455	#N/A	#N/A	0.0028
cg00026938	0.0540652	0.0483333	0.00648948	0.00280084	2	121363977	#N/A	#N/A	0.00280084
cg11991866	0.0974506	0.00280088	-0.00462371	0.296411	15	44092800	SERINC4	TSS1500	0.00280088
cg13303256	0.097446	0.00280198	-0.000727306	0.365602	6	33378019	PHF1	TSS1500	0.00280198
cg23107878	0.00841523	0.252962	0.0137649	0.00280319	1	152161397	#N/A	#N/A	0.00280319
cg14315198	1.37466e-08	0.28315	0.00365714	0.00280528	17	26879866	UNC119	TSS1500	0.00280528
cg03877506	0.0974317	0.00280544	0.000777905	0.560838	2	218874842	#N/A	#N/A	0.00280544
cg00867626	0.00680093	0.260659	0.00499523	0.00281083	12	121905749	KDM2B	Body	0.00281083
cg26091928	0.0974022	0.00281255	0.000782764	0.56865	16	2933043	FLYWCH2	TSS200	0.00281255
cg27554293	0.0973993	0.00281325	-0.00137764	0.269022	12	69357992	CPM	TSS1500	0.00281325
cg22297202	0.0973985	0.00281345	-0.000353938	0.746159	19	16636636	CHERP	Body	0.00281345
cg23866403	0	0.28315	-0.00501738	0.00281439	19	35617819	LGI4	Body	0.00281439
cg26986584	0.0607024	0.0341725	0.00598866	0.00281627	19	2819738	ZNF554	TSS200	0.00281627
cg23042540	0	0.28315	-0.00428366	0.00281803	8	1653566	DLGAP2	3'UTR	0.00281803
cg17397438	0.0342494	0.117042	-0.00390806	0.00281919	20	10412723	MKKS	5'UTR	0.00281919
cg27097762	0.0973743	0.0028193	0.000913706	0.63509	14	21923087	#N/A	#N/A	0.0028193
cg23022574	0.00283831	0.276648	-0.00451374	0.00281975	2	219866218	#N/A	#N/A	0.00281975
cg02757802	0.0973679	0.00282084	-0.00208013	0.136947	16	4827792	SEPT12	3'UTR	0.00282084
cg06675781	0.0973617	0.00282233	0.000845341	0.437625	17	78775635	RPTOR	Body	0.00282233
cg05886125	0.0309466	0.132555	-0.00291267	0.00282292	1	54859921	SSBP3	Body	0.00282292
cg11337160	0.00187476	0.279581	-0.00318898	0.00282307	22	36014182	MB	TSS1500	0.00282307
cg07610468	0.0973556	0.00282382	-0.000406528	0.727434	7	1949632	MAD1L1	Body	0.00282382
cg09037777	0.0973519	0.00282471	-0.000110093	0.940561	1	155265378	PKLR	Body	0.00282471
cg18135206	0.0371344	0.104399	-0.0101841	0.00282487	14	102964638	TECPR2	3'UTR	0.00282487
cg15015639	0.0973487	0.0028255	-0.00101436	0.740376	2	220282977	DES	TSS200	0.0028255
cg04230910	0.0973304	0.00282993	0.00116675	0.187881	6	134373852	SLC2A12	TSS200	0.00282993
cg03901886	0.056999	0.0415958	0.0100883	0.00283036	1	9600115	SLC25A33	Body	0.00283036
cg17417004	0.0973285	0.00283039	0.00158832	0.15518	1	54819992	SSBP3	Body	0.00283039
cg23873996	0.0973241	0.00283146	-0.00025729	0.898556	6	170467487	#N/A	#N/A	0.00283146
cg05865769	0.0973191	0.00283268	-0.00419985	0.0271549	17	11943841	MAP2K4	Body	0.00283268
cg05993265	0.0973171	0.00283316	-0.00186245	0.305382	4	2933802	MFSD10	Body	0.00283316
cg16634108	0.0973141	0.0028339	-0.000140916	0.873543	13	25254440	ATP12A	TSS1500	0.0028339
cg06726602	0.0250257	0.16279	0.00488067	0.0028341	19	36360396	APLP1	Body	0.0028341
cg21581287	0.0973095	0.002835	-0.00250898	0.321072	1	109792146	CELSR2	TSS1500	0.002835
cg19778201	0.0973064	0.00283577	0.00149702	0.539006	1	165667450	ALDH9A1	Body	0.00283577
cg00004257	0.0219058	0.179687	0.00609124	0.00283792	1	34629175	CSMD2	Body	0.00283792
cg01995289	0.0972967	0.00283812	0.00726111	0.00923867	8	145939351	#N/A	#N/A	0.00283812
cg13642545	0.000400788	0.282776	0.00551167	0.00283937	19	45251903	BCL3	TSS200	0.00283937
cg23831328	0	0.28315	0.00448846	0.00284114	4	3873555	#N/A	#N/A	0.00284114
cg13525333	0.0713655	0.0185123	0.00496767	0.00284315	11	117049941	SIDT2	5'UTR	0.00284315
cg06537333	0	0.28315	-0.00291	0.00284494	16	85643863	KIAA0182	TSS1500	0.00284494
cg08997021	0.0972681	0.00284508	0.000165609	0.882247	13	53029627	CKAP2	1stExon	0.00284508
cg24588599	0.0972552	0.00284824	-8.17584e-05	0.921972	12	110906317	GPN3	TSS1500	0.00284824
cg00530448	0	0.28315	-0.00353519	0.00285091	11	20691823	NELL1	Body	0.00285091
cg02940555	0.0972314	0.00285404	0.00178821	0.296368	10	1019026	#N/A	#N/A	0.00285404
cg21949512	0.0771136	0.0128762	0.00721165	0.00285422	2	162275468	TBR1	Body	0.00285422
cg09081517	0	0.28315	-0.00454608	0.00285609	1	12226353	TNFRSF1B	TSS1500	0.00285609
cg08830672	0.097218	0.00285732	-0.00323336	0.0553477	16	67516286	ATP6V0D1	TSS1500	0.00285732
cg08934286	0.022162	0.178281	-0.002422	0.00285973	12	123463762	ARL6IP4	TSS1500	0.00285973
cg05752349	0	0.28315	-0.0125696	0.00286371	1	175123194	#N/A	#N/A	0.00286371
cg06313718	0.0971891	0.00286442	0.000536896	0.720105	3	49714199	APEH	Body	0.00286442
cg15988693	0.0125824	0.231314	0.00544251	0.00286457	3	33759875	CLASP2	TSS200	0.00286457
cg00898059	0	0.28315	-0.00379884	0.0028646	14	99816220	#N/A	#N/A	0.0028646
cg15417149	0.0971879	0.0028647	0.000315015	0.840362	11	64053742	GPR137	5'UTR	0.0028647
cg17152757	0.0971825	0.00286602	0.00160672	0.375585	3	172166258	GHSR	TSS200	0.00286602
cg17965684	0.0971807	0.00286647	-0.00227403	0.057924	7	47665624	#N/A	#N/A	0.00286647
cg11705439	0.0971786	0.00286699	-0.000637673	0.489721	19	11546473	PRKCSH	5'UTR	0.00286699
cg00769520	0	0.28315	-0.00245598	0.00286827	12	22488465	ST8SIA1	TSS1500	0.00286827
cg08396193	0.00432024	0.271282	-0.00433709	0.00286929	7	27193709	HOXA7	3'UTR	0.00286929
cg07504373	1.79085e-05	0.283146	0.00769108	0.00286937	19	45682841	BLOC1S3	Body	0.00286937
cg25465019	0.0971676	0.00286968	0.00415076	0.227249	1	87794181	LMO4	1stExon	0.00286968
cg17230679	0	0.28315	0.00719544	0.00287148	20	5931099	MCM8	TSS200	0.00287148
cg14434242	0.0971587	0.00287187	-0.000391666	0.75655	17	58637740	#N/A	#N/A	0.00287187
cg26807643	0.0189218	0.196219	0.00533201	0.00287286	1	11741683	MAD2L2	TSS1500	0.00287286
cg24140629	0.00233649	0.27824	0.00500898	0.00287311	7	105752950	SYPL1	TSS200	0.00287311
cg13365641	0	0.28315	0.00561513	0.00287337	2	211036230	C2orf67	TSS200	0.00287337
cg04055345	0.0166205	0.20906	0.00474318	0.00287439	10	116264862	ABLIM1	Body	0.00287439
cg07936800	0.0971398	0.00287653	-0.00165047	0.162945	2	151558015	#N/A	#N/A	0.00287653
cg14644204	0.0971373	0.00287714	-0.00196221	0.263958	12	123518833	PITPNM2	Body	0.00287714
cg20853702	0.0136258	0.225636	-0.00343017	0.00287914	11	65655426	FIBP	Body	0.00287914
cg12745203	0	0.28315	-0.00724993	0.00288025	6	40722429	#N/A	#N/A	0.00288025
cg22082456	0.0221197	0.178513	-0.00422705	0.00288061	1	53392538	SCP2	TSS1500	0.00288061
cg04057642	2.52593e-05	0.283144	-0.0047801	0.00288138	17	45730222	KPNB1	Body	0.00288138
cg05740262	0.0971041	0.00288532	0.000726779	0.555007	16	81527360	CMIP	Body	0.00288532
cg20582655	0.0971027	0.00288567	0.000825315	0.549692	1	156390237	MIR9-1	TSS200	0.00288567
cg21881796	0.097084	0.00289028	-1.45658e-05	0.992751	19	48216613	EHD2	1stExon	0.00289028
cg19090128	0.0357694	0.110272	-0.00423988	0.00289137	3	123361218	MYLK	Body	0.00289137
cg03644238	0	0.28315	-0.00320583	0.00289248	7	148400542	CUL1	5'UTR	0.00289248
cg04728919	0.0970581	0.00289668	0.000209926	0.902249	20	2516256	TMC2	TSS1500	0.00289668
cg16700555	0.00762458	0.256795	-0.00401016	0.00289681	19	29700860	UQCRFS1	Body	0.00289681
cg05131254	0.0310949	0.131836	0.0045844	0.0029009	6	138188363	TNFAIP3	TSS1500	0.0029009
cg24687395	0.0204492	0.187726	-0.00373504	0.00290136	13	113481145	ATP11A	Body	0.00290136
cg10027102	0	0.28315	-0.00227176	0.00290272	1	42929003	#N/A	#N/A	0.00290272
cg18834361	0.0970322	0.0029031	-0.000277871	0.793131	19	41131889	LTBP4	Body	0.0029031
cg23305229	0.00434284	0.271193	0.00291592	0.00290517	14	50999536	MAP4K5	TSS200	0.00290517
cg08833778	0.0100452	0.244742	-0.0034886	0.00290869	4	144622313	FREM3	TSS1500	0.00290869
cg12183594	0.0555875	0.0447386	-0.00478251	0.00291099	7	148802155	ZNF425	Body	0.00291099
cg02142483	0.0969917	0.00291316	0.00145912	0.562317	16	84560555	#N/A	#N/A	0.00291316
cg23482746	0.0969902	0.00291353	0.00192051	0.400278	15	76478102	C15orf27	Body	0.00291353
cg24585035	0	0.28315	-0.00796077	0.00291446	5	32522852	#N/A	#N/A	0.00291446
cg01150641	0.0969777	0.00291665	0.000530839	0.698762	1	976168	AGRN	Body	0.00291665
cg06107216	0.0969698	0.00291862	-0.0013372	0.43754	21	40124363	NCRNA00114	TSS200	0.00291862
cg07155455	0.0969693	0.00291874	0.00252691	0.289475	8	2096413	#N/A	#N/A	0.00291874
cg26708817	0.0969681	0.00291902	0.00122237	0.359343	4	113437230	NEUROG2	1stExon	0.00291902
cg27549878	0.096965	0.0029198	-0.0101564	0.0409496	19	38886554	SPRED3	Body	0.0029198
cg05781504	0.00575955	0.265324	-0.00681162	0.0029206	5	145713607	#N/A	#N/A	0.0029206
cg13976338	0.0349851	0.113735	-0.00519363	0.00292091	5	165423657	#N/A	#N/A	0.00292091
cg04010915	0.0654417	0.0262573	-0.00326118	0.00292234	12	110547053	#N/A	#N/A	0.00292234
cg07092805	0.0969477	0.00292411	-0.0013943	0.389187	13	21005388	CRYL1	Body	0.00292411
cg19966745	4.17117e-10	0.28315	-0.0061201	0.00292531	10	134965215	#N/A	#N/A	0.00292531
cg02092885	0.0164266	0.21014	-0.00450275	0.00292628	17	29379458	#N/A	#N/A	0.00292628
cg06647844	0.00233335	0.27825	-0.00427154	0.00292888	2	75888565	MRPL19	3'UTR	0.00292888
cg19039291	0.0969283	0.00292897	5.58483e-07	0.99957	17	7229608	NEURL4	Body	0.00292897
cg03601797	0.0969221	0.00293051	-0.000724805	0.687367	2	155556321	KCNJ3	Body	0.00293051
cg00421612	0.096875	0.00294229	0.000265173	0.933435	7	1251338	#N/A	#N/A	0.00294229
cg22517740	0.0682113	0.0223642	-0.00427658	0.00294285	1	228870629	RHOU	TSS1500	0.00294285
cg07790638	0.0614553	0.0328015	-0.00616003	0.00294375	4	113508575	C4orf21	Body	0.00294375
cg03939464	3.11685e-07	0.28315	0.00495719	0.00294527	16	69788707	NOB1	Body	0.00294527
cg23465978	0.0298588	0.137892	-0.00647981	0.00294613	10	131330293	MGMT	Body	0.00294613
cg17436293	0.0968528	0.00294789	-0.00252665	0.0772542	5	109223084	#N/A	#N/A	0.00294789
cg13602065	0.0968486	0.00294893	-0.000679055	0.66552	6	1400480	#N/A	#N/A	0.00294893
cg14460816	0.0968472	0.00294927	-0.000353651	0.846996	14	58764866	FLJ31306	TSS200	0.00294927
cg25333204	0.0273352	0.150667	-0.00622022	0.00294936	8	109798825	TMEM74	5'UTR	0.00294936
cg05895868	0.0968453	0.00294975	-0.000938102	0.412369	11	116689653	#N/A	#N/A	0.00294975
cg21013395	0.00180594	0.27977	-0.00339905	0.00295147	17	73131789	HN1	3'UTR	0.00295147
cg19021197	0	0.28315	0.00660727	0.00295293	17	59476212	TBX2	TSS1500	0.00295293
cg22462000	0.096831	0.00295337	-0.000436179	0.790001	19	54290434	MIR372	TSS1500	0.00295337
cg24326130	0.044505	0.0762022	-0.00297051	0.00295427	6	32811997	PSMB8	Body	0.00295427
cg09156610	0.0968265	0.00295448	0.00229018	0.114873	11	107436979	ALKBH8	TSS1500	0.00295448
cg21212314	0	0.28315	0.00432304	0.00295505	5	74807937	COL4A3BP	TSS1500	0.00295505
cg17718899	0.0205902	0.186945	-0.00700461	0.00295552	13	22773018	#N/A	#N/A	0.00295552
cg09020697	0.0109419	0.24007	-0.00476393	0.00295893	16	86488958	#N/A	#N/A	0.00295893
cg01058983	0.0491526	0.0614709	-0.00691263	0.00296517	3	17784915	TBC1D5	TSS1500	0.00296517
cg05896689	0.0967741	0.00296769	-0.00129779	0.487521	19	16130676	LOC126536	Body	0.00296769
cg20571137	0.0967724	0.00296813	0.000370951	0.681356	13	21476760	XPO4	Body	0.00296813
cg18682613	0.0585167	0.0384133	-0.00405695	0.00296852	3	126111464	#N/A	#N/A	0.00296852
cg01593787	0.0967631	0.00297049	-0.000916393	0.412499	13	111182949	RAB20	Body	0.00297049
cg23130946	0.0276995	0.148791	-0.00521364	0.00297067	2	86855125	#N/A	#N/A	0.00297067
cg11322251	0.0100257	0.244843	0.00513003	0.00297304	13	21277362	IL17D	TSS200	0.00297304
cg13463897	0.0545986	0.047049	-0.00558604	0.0029753	11	113062877	NCAM1	Body	0.0029753
cg26627956	0.0967408	0.00297613	0.0015082	0.37092	2	202004766	CFLAR	Body	0.00297613
cg14631503	0.00809716	0.254517	0.0040879	0.00298051	7	157519144	PTPRN2	Body	0.00298051
cg16817229	0.0967184	0.0029818	0.00214707	0.183547	21	42798199	MX1	5'UTR	0.0029818
cg25057584	0.0967169	0.00298217	-0.000647312	0.652727	12	51745952	GALNT6	3'UTR	0.00298217
cg13035046	0	0.28315	-0.00544769	0.00298349	3	13115843	IQSEC1	TSS1500	0.00298349
cg02705573	0.0967044	0.00298535	-0.00128173	0.53072	12	56728493	PAN2	TSS1500	0.00298535
cg10287321	0.0967033	0.00298564	0.00216921	0.23766	15	101697195	#N/A	#N/A	0.00298564
cg16194253	1.85861e-06	0.28315	0.00662058	0.00298582	14	24768981	DHRS1	5'UTR	0.00298582
cg15635341	0.096702	0.00298595	-0.00168391	0.378443	7	117823668	NAA38	TSS1500	0.00298595
cg06589051	0.0966987	0.00298679	-0.00189779	0.237431	2	105946882	TGFBRAP1	TSS1500	0.00298679
cg19988316	0	0.28315	-0.0060392	0.00298884	11	36052181	LDLRAD3	Body	0.00298884
cg21750709	0.0966867	0.00298986	-0.000669836	0.776389	3	109056897	DPPA4	TSS1500	0.00298986
cg06420324	0.0966759	0.00299259	-0.00123402	0.430492	11	73309256	FAM168A	TSS200	0.00299259
cg07793033	0.096674	0.00299309	-0.000243515	0.872659	16	85256423	#N/A	#N/A	0.00299309
cg15698347	0	0.28315	0.00425666	0.00299317	7	77427242	PHTF2	TSS1500	0.00299317
cg04778012	0.0966645	0.0029955	0.00523937	0.0509141	7	99775508	STAG3	TSS200	0.0029955
cg03882698	0.0966554	0.00299782	0.0010161	0.433387	3	69230955	FRMD4B	Body	0.00299782
cg03352181	0.0966548	0.00299796	0.000328642	0.852124	10	118502474	HSPA12A	TSS1500	0.00299796
cg01099825	0	0.28315	-0.00451969	0.00299828	9	140166114	COBRA1	Body	0.00299828
cg25005279	0.0325162	0.125049	-0.00563747	0.00299993	10	135113451	TUBGCP2	Body	0.00299993
cg05341786	0.00578258	0.265224	-0.00469087	0.00300003	6	144150174	PHACTR2	3'UTR	0.00300003
cg04726360	0.0966287	0.00300463	-0.00158799	0.340895	4	71708613	#N/A	#N/A	0.00300463
cg12169661	0.0966195	0.00300696	-0.00620295	0.109656	7	73183394	CLDN3	3'UTR	0.00300696
cg06242063	5.97388e-06	0.283149	0.00553626	0.00301023	11	67033801	ADRBK1	TSS200	0.00301023
cg05452391	0	0.28315	-0.00297696	0.00301344	5	131781406	C5orf56	Body	0.00301344
cg01243297	0.0965875	0.00301515	0.00244546	0.286647	6	33160292	COL11A2	TSS200	0.00301515
cg06012748	0.0350595	0.113403	-0.00323729	0.00301559	11	28039531	#N/A	#N/A	0.00301559
cg18382305	0.00669254	0.261156	0.00690903	0.00302095	18	31021065	C18orf34	TSS1500	0.00302095
cg16137715	0.0965625	0.00302156	0.00369843	0.0333885	8	27698552	#N/A	#N/A	0.00302156
cg10695049	0	0.28315	-0.00299893	0.00302531	17	80764841	TBCD	Body	0.00302531
cg06717905	0.0965342	0.00302882	-0.00319779	0.12662	11	115529573	#N/A	#N/A	0.00302882
cg07595372	0.0965333	0.00302906	0.000344864	0.720872	3	49041623	P4HTM	Body	0.00302906
cg09236434	0.0965079	0.00303558	-0.00123627	0.586084	2	99553642	C2orf55	TSS1500	0.00303558
cg18675043	0.0257256	0.159077	0.00590221	0.00303602	10	105453224	SH3PXD2A	Body	0.00303602
cg21656751	0.0964963	0.00303858	-0.000861673	0.456693	7	43153201	HECW1	5'UTR	0.00303858
cg07588308	0	0.28315	0.00706594	0.00303908	16	31724557	ZNF720	5'UTR	0.00303908
cg19226844	0	0.28315	0.00281699	0.00304015	13	21808908	#N/A	#N/A	0.00304015
cg21443659	0.00115265	0.281392	-0.00394909	0.00304102	2	217745721	#N/A	#N/A	0.00304102
cg16208053	7.2369e-07	0.28315	0.0145436	0.00304229	10	135379215	SYCE1	TSS200	0.00304229
cg24594604	0.0964759	0.00304383	-0.00183	0.164679	1	116947754	C1orf203	Body	0.00304383
cg27057022	0.0964749	0.0030441	0.00259898	0.16951	16	54227790	#N/A	#N/A	0.0030441
cg07782924	0.096472	0.00304483	0.000937175	0.540432	1	237201508	#N/A	#N/A	0.00304483
cg19991046	0.0964612	0.00304762	-0.00279002	0.0890141	8	142183677	DENND3	Body	0.00304762
cg21930229	0.0964606	0.0030478	0.00127943	0.327184	1	32758033	HDAC1	Body	0.0030478
cg24636629	0.0964579	0.00304848	0.00024447	0.888325	4	40058917	LOC344967	TSS200	0.00304848
cg20510272	0	0.28315	-0.00565378	0.00304989	1	204183603	GOLT1A	TSS1500	0.00304989
cg18755846	0.0964459	0.00305158	-0.000952142	0.507527	12	115137993	#N/A	#N/A	0.00305158
cg20688289	0.0964448	0.00305186	-0.0010579	0.580729	7	100612865	MUC12	TSS200	0.00305186
cg24120683	0.019056	0.195471	-0.00980291	0.00305532	7	156813185	#N/A	#N/A	0.00305532
cg26489413	0.0964272	0.00305643	-0.00336724	0.209812	11	10476976	AMPD3	1stExon	0.00305643
cg26569002	0.0964254	0.0030569	-0.000922574	0.469011	5	148747323	PCYOX1L	Body	0.0030569
cg23641305	0.00918006	0.249153	-0.00679396	0.0030618	19	57890642	ZNF547	3'UTR	0.0030618
cg15860732	0.0964028	0.00306274	0.000709197	0.70072	14	88851247	SPATA7	TSS1500	0.00306274
cg03065308	0.00424071	0.271591	0.00410976	0.00306589	6	137538584	IFNGR1	Body	0.00306589
cg11731114	0.0963903	0.003066	-0.000120949	0.963898	10	8096064	FLJ45983	TSS1500	0.003066
cg15490694	0.00285553	0.276591	0.00600946	0.00306693	10	50747084	ERCC6	1stExon	0.00306693
cg03571393	6.2768e-05	0.283126	-0.00467267	0.00306891	14	101244373	#N/A	#N/A	0.00306891
cg11328127	0.0123221	0.232719	-0.0064002	0.00307087	11	415441	SIGIRR	5'UTR	0.00307087
cg09396704	0	0.28315	-0.0114979	0.00307452	1	203045229	PPFIA4	Body	0.00307452
cg19516457	0.0963541	0.00307539	-0.00273704	0.11728	12	72667707	LOC283392	TSS1500	0.00307539
cg21233622	0.0131997	0.227963	-0.00365494	0.00307663	9	139345761	SEC16A	Body	0.00307663
cg22502502	0.0963368	0.00307991	-0.00195409	0.155956	6	25962567	TRIM38	TSS1500	0.00307991
cg19679112	0	0.28315	-0.00388006	0.00308098	17	30333737	#N/A	#N/A	0.00308098
cg04347293	0.0963291	0.00308191	0.00130535	0.424599	6	32862350	#N/A	#N/A	0.00308191
cg03084214	0.0963237	0.00308333	-0.00392795	0.0396369	7	127880619	LEP	TSS1500	0.00308333
cg05851813	0.00546328	0.266601	0.00579179	0.00308546	8	146126851	ZNF250	TSS200	0.00308546
cg06122613	0.0963137	0.00308593	-0.00517088	0.00581015	1	151297900	PI4KB	Body	0.00308593
cg00910972	0	0.28315	0.00381896	0.00308734	8	144800084	MAPK15	Body	0.00308734
cg02361027	0.0962972	0.00309025	-0.000709682	0.647724	2	170217401	LRP2	Body	0.00309025
cg20816967	0.0962961	0.00309053	-0.000659135	0.498987	8	124166544	#N/A	#N/A	0.00309053
cg06532071	0.0127378	0.230473	-0.00434156	0.00309195	12	132674849	#N/A	#N/A	0.00309195
cg17362299	0.00838421	0.253114	-0.00418818	0.00309265	7	133737915	EXOC4	Body	0.00309265
cg12615914	0.0962858	0.00309322	-0.00276942	0.11098	6	169247249	#N/A	#N/A	0.00309322
cg21870784	0.0962831	0.00309394	0.00242458	0.0962625	1	27816659	WASF2	5'UTR	0.00309394
cg15092152	0.0476023	0.0661285	-0.00379331	0.00309631	13	99512468	DOCK9	Body	0.00309631
cg07021036	0	0.28315	0.00316429	0.00309669	6	4135762	PECI	1stExon	0.00309669
cg19257402	0.0962573	0.00310067	-0.00213355	0.228803	12	132356988	#N/A	#N/A	0.00310067
cg09994323	0.0962551	0.00310126	-0.00237008	0.271814	2	48584360	FOXN2	Body	0.00310126
cg01741878	0.0962546	0.00310138	-0.00140854	0.0920458	17	79269038	SLC38A10	5'UTR	0.00310138
cg21039380	7.85162e-07	0.28315	0.00635826	0.00310294	11	30040152	#N/A	#N/A	0.00310294
cg00133857	0.0962426	0.00310453	-0.00107096	0.459082	17	15317624	#N/A	#N/A	0.00310453
cg22883889	0.00527231	0.267411	-0.00520466	0.00310462	20	61583686	SLC17A9	TSS1500	0.00310462
cg02121330	0.0933051	0.0039594	-0.00258727	0.00310622	14	61788107	PRKCH	TSS1500	0.00310622
cg24940889	0.0962277	0.00310845	0.000971108	0.514561	1	71929976	NEGR1	Body	0.00310845
cg23201828	0.0446976	0.0755455	-0.00490941	0.00310955	1	30112807	#N/A	#N/A	0.00310955
cg27288971	0.0962164	0.00311142	0.000250233	0.889779	2	219081940	ARPC2	1stExon	0.00311142
cg01712976	0.096215	0.00311177	8.44188e-05	0.953292	14	45722289	C14orf106	5'UTR	0.00311177
cg17488353	0.0962068	0.00311394	-0.00317857	0.079341	2	241264786	#N/A	#N/A	0.00311394
cg22648815	0.000559735	0.282539	-0.00437835	0.00312238	2	113969140	LOC440839	Body	0.00312238
cg03611307	0.0961744	0.00312246	5.87463e-05	0.969839	8	128972059	MIR1205	TSS1500	0.00312246
cg23338650	0.0614674	0.0327799	0.00748088	0.00312251	6	30712303	IER3	5'UTR	0.00312251
cg00329154	0.0961548	0.00312765	-0.00135657	0.490039	10	131762598	EBF3	TSS1500	0.00312765
cg04053204	0.0486767	0.0628737	-0.00384633	0.00312899	19	54372950	MYADM	5'UTR	0.00312899
cg01048203	0.0961462	0.0031299	0.00119559	0.481751	14	21027321	RNASE9	5'UTR	0.0031299
cg18493415	0.0306767	0.133869	-0.00512003	0.00313053	20	36931157	BPI	TSS1500	0.00313053
cg26546557	0.0391744	0.0959982	-0.00270473	0.00313435	2	232791088	NPPC	TSS200	0.00313435
cg13810766	0.0961288	0.00313451	-0.00211191	0.0541377	7	151542452	PRKAG2	Body	0.00313451
cg25042948	0	0.28315	0.00588728	0.00313513	17	38444143	CDC6	TSS200	0.00313513
cg05377754	0.0961211	0.00313654	0.00267806	0.41742	8	23259538	LOXL2	5'UTR	0.00313654
cg07996260	0.0508044	0.0567834	-0.0047301	0.00314247	11	127031516	#N/A	#N/A	0.00314247
cg23110109	0.024436	0.165942	-0.00473746	0.00314363	12	122092127	MORN3	Body	0.00314363
cg08421478	0.0960828	0.00314668	-0.00329433	0.0475095	13	22666424	#N/A	#N/A	0.00314668
cg08056863	0.00465489	0.269954	0.00767653	0.003147	19	11266458	SPC24	5'UTR	0.003147
cg26772386	0.0960744	0.00314893	-0.00473734	0.105869	21	44110482	PDE9A	Body	0.00314893
cg11609556	0.0960723	0.00314948	-0.000529425	0.78505	17	79006044	FLJ90757	Body	0.00314948
cg04510807	0.0960694	0.00315023	-0.00137085	0.425067	7	2054241	MAD1L1	Body	0.00315023
cg26830834	0	0.28315	-0.00258703	0.00315035	2	74007273	DUSP11	1stExon	0.00315035
cg08607032	0.0570248	0.0415398	-0.0023594	0.00315221	6	109169499	ARMC2	TSS200	0.00315221
cg24089400	0.0768144	0.0131301	-0.00459109	0.00315577	1	98507930	#N/A	#N/A	0.00315577
cg26505074	0.0151544	0.217212	0.00336323	0.00315596	22	31477182	SMTN	TSS200	0.00315596
cg10904070	0	0.28315	-0.00373733	0.00315842	18	3012017	LPIN2	TSS200	0.00315842
cg12875426	0.0960266	0.00316164	0.00035709	0.873199	18	46987532	DYM	TSS1500	0.00316164
cg12876855	0.0561118	0.0435501	-0.00266338	0.00316184	16	11681274	LITAF	TSS1500	0.00316184
cg27114782	0.0960244	0.00316221	0.0010189	0.666997	6	109274496	ARMC2	Body	0.00316221
cg04028224	0.0960131	0.00316524	0.00307617	0.156581	17	72733172	RAB37	TSS200	0.00316524
cg04571509	0.0960104	0.00316595	-0.00112738	0.396243	15	51199642	AP4E1	TSS1500	0.00316595
cg05009141	0.0180039	0.20134	0.00609107	0.00316906	3	48471233	PLXNB1	5'UTR	0.00316906
cg04271594	0.0535895	0.0495012	-0.00479392	0.00316918	7	133501446	EXOC4	Body	0.00316918
cg18163627	0.041299	0.0877329	-0.00529481	0.00316984	1	11071588	TARDBP	TSS1500	0.00316984
cg26095973	0	0.28315	0.00557053	0.00316999	11	107728931	SLC35F2	Body	0.00316999
cg06803995	3.13584e-08	0.28315	0.00423926	0.00317498	22	40815101	MKL1	Body	0.00317498
cg21638357	0.0959737	0.00317575	-0.000356486	0.715682	7	100285711	GIGYF1	Body	0.00317575
cg19147534	0.0335522	0.120226	-0.00380344	0.0031763	10	91377755	PANK1	Body	0.0031763
cg20232550	0.0698973	0.0202322	-0.00404595	0.00317671	8	144344793	ZFP41	3'UTR	0.00317671
cg22249291	0.0959672	0.00317748	-0.000188331	0.895313	6	168777717	#N/A	#N/A	0.00317748
cg25409554	0.0699325	0.0201895	-0.006023	0.00317798	1	234871422	#N/A	#N/A	0.00317798
cg15876968	0.0959529	0.00318132	-0.00105072	0.585628	1	85086322	#N/A	#N/A	0.00318132
cg04013994	0.0959519	0.00318157	0.00102605	0.585952	2	817595	#N/A	#N/A	0.00318157
cg14060865	0.0959219	0.00318962	0.000847279	0.576841	11	78372293	ODZ4	Body	0.00318962
cg18572353	0.0518143	0.0540541	-0.00418592	0.003192	3	185191446	MAP3K13	Body	0.003192
cg01837320	0.0318659	0.12813	0.00642123	0.00319206	14	74960001	NPC2	5'UTR	0.00319206
cg27554973	0.0559745	0.0438589	0.008069	0.00319641	1	149155792	#N/A	#N/A	0.00319641
cg17530965	0.0958912	0.00319786	-0.0013299	0.404775	5	1034427	NKD2	Body	0.00319786
cg13466588	0	0.28315	0.00377013	0.00320062	9	140733980	#N/A	#N/A	0.00320062
cg04772457	0.0958785	0.00320127	5.90368e-05	0.956889	20	61822507	#N/A	#N/A	0.00320127
cg05023214	0.0958744	0.00320239	-0.00135339	0.215312	8	141559683	EIF2C2	Body	0.00320239
cg08142860	0.00347928	0.274438	0.00693316	0.00320485	7	155089394	INSIG1	TSS200	0.00320485
cg03888592	0.0958498	0.00320902	-0.000624897	0.541836	12	48210934	HDAC7	Body	0.00320902
cg16058774	0.0127277	0.230527	0.00447126	0.0032109	6	107349438	C6orf203	1stExon	0.0032109
cg13787272	0.0958356	0.00321285	-0.00169228	0.063453	17	7185003	SLC2A4	TSS200	0.00321285
cg17130544	0.0484358	0.0635928	0.00341063	0.00321348	2	86183900	#N/A	#N/A	0.00321348
cg07011357	0.0958279	0.00321492	-0.000358145	0.887338	1	92949813	GFI1	5'UTR	0.00321492
cg24454143	0.00390321	0.272881	0.00492812	0.00321586	13	28675265	FLT3	TSS1500	0.00321586
cg15346917	0.027827	0.148137	0.00558206	0.00321659	14	103801136	EIF5	TSS200	0.00321659
cg00939931	0.0958198	0.0032171	0.00159455	0.415807	7	1570663	MAFK	5'UTR	0.0032171
cg16588500	0.0465985	0.0692799	0.00649606	0.00321872	16	30538035	ZNF768	TSS200	0.00321872
cg03669052	0	0.28315	0.00285917	0.00322027	18	72164002	CNDP2	5'UTR	0.00322027
cg02085210	0.0957797	0.00322797	0.00336583	0.0191087	2	10589054	ODC1	TSS1500	0.00322797
cg03140418	0	0.28315	0.00826173	0.00323019	2	198570038	MARS2	TSS200	0.00323019
cg00864860	0.0957654	0.00323183	7.8308e-05	0.943006	1	7907996	UTS2	Body	0.00323183
cg01214587	0.00155867	0.280421	-0.00395356	0.00323287	12	121891131	KDM2B	Body	0.00323287
cg10295609	3.97081e-07	0.28315	0.00373065	0.00323828	6	143132934	HIVEP2	5'UTR	0.00323828
[truncated: 33,459 more rows]
