# Supplementary material for: Novel DNA methylation marker discovery by assumption‐free genome‐wide association analysis of cognitive function in twins
Source: Aging Cell. 2021 Feb 2;20(2):e13293. doi: 10.1111/acel.13293 (PMC7884045; doi:10.1111/acel.13293)
Supplement: Supplementary file 3 — Table S8 [file ACEL-20-e13293-s003.xlsx]

## Sheet: Sheet1
CpG	A	Pvalue (GCC)	Coef	Pvalue (Kinship)	Gene	BP	GenomicFeature1	GenomicFeature2	Pvalue (Combined)
cg05941864	0.024069	0.253745	-0.012531	0.00332455	EPHA8	22893978	Body	S_Shelf	0.00332455
cg13541769	0.0051842	0.321915	-0.00546611	0.00485773	PRDM15	43221684	Body	Island	0.00485773
cg10299746	0.00487898	0.322814	0.00365817	0.0138847	PRR25	855300	TSS200	N_Shelf	0.0138847
cg23562023	0.0379487	0.19883	0.00461039	0.0160358	GPLD1	24429162	3'UTR	#N/A	0.0160358
cg25316853	0.023954	0.254198	-0.00445179	0.0204329	SLC1A3	36606347	TSS200	#N/A	0.0204329
cg12037509	0.01124	0.30213	0.00334829	0.0319434	DPYSL2	26451955	Body	#N/A	0.0319434
cg18501202	0.0593517	0.121551	-0.00682325	0.0479484	#N/A	125855421	#N/A	#N/A	0.0479484
cg07683636	0.0887858	0.0482956	0.0015191	0.248203	NHEJ1	219940977	3'UTR	#N/A	0.0482956
cg00972246	0	0.33438	0.00319409	0.0493772	#N/A	228265972	#N/A	N_Shelf	0.0493772
