# Supplementary material for: Novel DNA methylation marker discovery by assumption‐free genome‐wide association analysis of cognitive function in twins
Source: Aging Cell. 2021 Feb 2;20(2):e13293. doi: 10.1111/acel.13293 (PMC7884045; doi:10.1111/acel.13293)
Supplement: Supplementary file 4 — Table S9 [file ACEL-20-e13293-s004.xlsx]

## Sheet: Sheet1
Table S9. Characteristic information about the MADT sample included in this study.
Sample.ID	Pair.ID	sex	age	cognitive Score	Basophils	Eosinophils	Lymphocytes	Monocytes	Neutrophils	Overlap	Platform	Blood Type
1	1	Female	78	60.6	0.01	0.02	0.21	0.05	0.71	1	450K	Whole Blood
2	1	Female	79	44.1	0	0.01	0.21	0.07	0.71	1	450K	Whole Blood
3	2	Female	76	61.4	0	0.02	0.28	0.07	0.63	1	450K	Whole Blood
4	2	Female	76	44.1	0	0.04	0.34	0.09	0.53	1	450K	Whole Blood
5	3	Male	76	31	0	0.01	0.2	0.06	0.73	1	450K	Whole Blood
6	3	Male	76	18.4	0.01	0.03	0.36	0.07	0.53	1	450K	Whole Blood
7	4	Male	75	45.7	0	0	0.2	0.06	0.74	1	450K	Whole Blood
8	4	Male	75	43	0	0	0.16	0.06	0.78	1	450K	Whole Blood
9	5	Male	80	31.4	0	0.02	0.23	0.03	0.72	1	450K	Whole Blood
10	5	Male	80	32.4	0	0.04	0.26	0.04	0.66	1	450K	Whole Blood
11	6	Male	78	32.4	0	0.02	0.33	0.08	0.57	1	450K	Whole Blood
12	6	Male	78	30.5	0	0.03	0.34	0.1	0.52	1	450K	Whole Blood
13	7	Male	77	48.2	0	0.02	0.37	0.09	0.52	1	450K	Whole Blood
14	7	Male	78	37.6	0	0.02	0.3	0.08	0.6	1	450K	Whole Blood
15	8	Male	76	40.4	0.01	0.01	0.28	0.06	0.64	1	450K	Whole Blood
16	8	Male	76	33.6	0	0.01	0.37	0.07	0.55	1	450K	Whole Blood
17	9	Male	77	39	0.01	0.02	0.2	0.03	0.74	1	450K	Whole Blood
18	9	Male	77	45.5	0	0.03	0.22	0.02	0.73	1	450K	Whole Blood
19	10	Male	76	54	0	0.04	0.2	0.08	0.68	1	450K	Whole Blood
20	10	Male	76	59.5	0.01	0.03	0.2	0.09	0.67	1	450K	Whole Blood
21	11	Male	78	37.3	0	0.05	0.27	0.06	0.61	1	450K	Whole Blood
22	11	Male	78	53	0.01	0.03	0.33	0.09	0.54	1	450K	Whole Blood
23	12	Male	76	45.7	0	0.02	0.37	0.05	0.56	1	450K	Whole Blood
24	12	Male	77	36.7	0	0.01	0.26	0.04	0.69	1	450K	Whole Blood
25	13	Female	76	48	0	0.02	0.3	0.07	0.61	1	450K	Whole Blood
26	13	Female	76	44.5	0.01	0.01	0.29	0.07	0.62	1	450K	Whole Blood
27	14	Female	71	40.6	0	0.06	0.32	0.08	0.54	1	450K	Whole Blood
28	14	Female	71	40.7	0	0.02	0.28	0.06	0.64	1	450K	Whole Blood
29	15	Male	70	34.1	0	0.02	0.16	0.05	0.77	1	450K	Whole Blood
30	15	Male	70	29.4	0	0.01	0.28	0.05	0.66	1	450K	Whole Blood
31	16	Female	69	43.1	0.01	0.02	0.23	0.04	0.7	1	450K	Whole Blood
32	16	Female	68	44.8	0	0.01	0.26	0.03	0.7	1	450K	Whole Blood
33	17	Male	68	57.1	0	0.02	0.23	0.07	0.68	1	450K	Whole Blood
34	17	Male	68	57.7	0.01	0.03	0.35	0.06	0.55	1	450K	Whole Blood
35	18	Male	69	21.8	0.01	0.01	0.25	0.09	0.64	1	450K	Whole Blood
36	18	Male	68	54.2	0	0.05	0.3	0.09	0.56	1	450K	Whole Blood
37	19	Male	75	23.6	0.01	0.06	0.48	0.04	0.4	1	450K	Whole Blood
38	19	Male	75	34.5	0	0.01	0.3	0.06	0.63	1	450K	Whole Blood
39	20	Male	75	54.5	0	0.01	0.25	0.06	0.68	1	450K	Whole Blood
40	20	Male	75	55.9	0.01	0.02	0.39	0.08	0.5	1	450K	Whole Blood
41	21	Female	75	34	0	0.03	0.27	0.07	0.63	1	450K	Whole Blood
42	21	Female	75	47.2	0	0.02	0.28	0.07	0.63	1	450K	Whole Blood
43	22	Female	76	64.8	0	0.02	0.46	0.09	0.43	1	450K	Whole Blood
44	22	Female	76	38.3	0	0.01	0.34	0.06	0.59	1	450K	Whole Blood
45	23	Male	73	39	0	0.01	0.23	0.06	0.7	1	450K	Whole Blood
46	23	Male	73	40.9	0.01	0.02	0.3	0.08	0.59	1	450K	Whole Blood
47	24	Male	74	44.6	0.01	0.05	0.34	0.07	0.53	1	450K	Whole Blood
48	24	Male	73	30.1	0	0.02	0.22	0.07	0.69	1	450K	Whole Blood
49	25	Male	71	35	0	0.05	0.27	0.07	0.61	1	450K	Whole Blood
50	25	Male	71	11.7	0	0.02	0.26	0.07	0.65	1	450K	Whole Blood
51	26	Male	71	41.7	0	0.01	0.16	0.06	0.77	1	450K	Whole Blood
52	26	Male	71	33	0	0.03	0.24	0.05	0.68	1	450K	Whole Blood
53	27	Female	70	38.5	0	0.02	0.28	0.06	0.64	1	450K	Whole Blood
54	27	Female	70	47.2	0.01	0.04	0.29	0.07	0.59	1	450K	Whole Blood
55	28	Male	70	56	0	0.03	0.29	0.03	0.65	1	450K	Whole Blood
56	28	Male	70	45.9	0	0.03	0.24	0.03	0.7	1	450K	Whole Blood
57	29	Male	70	41	0	0.02	0.3	0.06	0.62	1	450K	Whole Blood
58	29	Male	70	39.6	0	0.01	0.27	0.08	0.64	1	450K	Whole Blood
59	30	Male	62	56.1	0	0.01	0.19	0.15	0.65	1	450K	Whole Blood
60	30	Male	63	40.2	0	0.01	0.15	0.06	0.79	1	450K	Whole Blood
61	31	Female	60	51.1	0	0.01	0.23	0.05	0.71	1	450K	Whole Blood
62	31	Female	60	39.2	0	0	0.16	0.03	0.81	1	450K	Whole Blood
63	32	Female	61	50.6	0	0.01	0.27	0.03	0.69	1	450K	Whole Blood
64	32	Female	61	46.7	0	0.02	0.35	0.04	0.59	1	450K	Whole Blood
65	33	Male	60	48.4	0	0.08	0.38	0.06	0.48	1	450K	Whole Blood
66	33	Male	60	48.7	0	0.02	0.18	0.05	0.75	1	450K	Whole Blood
67	34	Male	59	46.3	0	0.03	0.3	0.07	0.6	1	450K	Whole Blood
68	34	Male	59	37.4	0	0.02	0.27	0.08	0.63	1	450K	Whole Blood
69	35	Male	59	84.9	0	0.02	0.33	0.09	0.56	1	450K	Whole Blood
70	35	Male	60	82.7	0.01	0.02	0.23	0.08	0.66	1	450K	Whole Blood
71	36	Male	58	51.8	0.01	0.01	0.3	0.04	0.64	1	450K	Whole Blood
72	36	Male	58	54.8	0	0.02	0.34	0.05	0.59	1	450K	Whole Blood
73	37	Female	66	44.7	0	0.01	0.52	0.06	0.41	1	450K	Whole Blood
74	37	Female	66	46.5	0	0	0.51	0.05	0.43	1	450K	Whole Blood
75	38	Female	68	66.7	0	0.03	0.16	0.09	0.72	1	450K	Whole Blood
76	38	Female	68	58.3	0	0.02	0.27	0.07	0.64	1	450K	Whole Blood
77	39	Female	65	39.5	0.01	0.03	0.45	0.05	0.46	1	450K	Whole Blood
78	39	Female	65	40	0.01	0.02	0.41	0.06	0.5	1	450K	Whole Blood
79	40	Male	66	44.6	0	0.02	0.25	0.05	0.68	1	450K	Whole Blood
80	40	Male	65	36.8	0	0.05	0.28	0.05	0.62	1	450K	Whole Blood
81	41	Male	66	35.8	0	0.02	0.35	0.07	0.56	1	450K	Whole Blood
82	41	Male	66	40.5	0.01	0.02	0.32	0.07	0.58	1	450K	Whole Blood
83	42	Male	75	51.2	0	0.02	0.31	0.1	0.57	1	450K	Whole Blood
84	42	Male	75	48.9	0.01	0.05	0.3	0.1	0.54	1	450K	Whole Blood
85	43	Male	75	33.6	0	0.01	0.21	0.05	0.73	1	450K	Whole Blood
86	43	Male	75	39.7	0	0	0.25	0.05	0.7	1	450K	Whole Blood
87	44	Female	72	45.6	0	0.06	0.3	0.06	0.58	1	450K	Whole Blood
88	44	Female	72	55.4	0	0.02	0.3	0.05	0.63	1	450K	Whole Blood
89	45	Male	72	38.3	0	0.01	0.32	0.03	0.64	1	450K	Whole Blood
90	45	Male	72	47.2	0	0.01	0.35	0.05	0.59	1	450K	Whole Blood
91	46	Male	72	30.3	0	0.04	0.19	0.07	0.7	1	450K	Whole Blood
92	46	Male	72	32.9	0	0.02	0.24	0.1	0.64	1	450K	Whole Blood
93	47	Female	62	49.8	0.01	0.03	0.38	0.05	0.53	1	450K	Whole Blood
94	47	Female	62	54.8	0.01	0.03	0.38	0.1	0.48	1	450K	Whole Blood
95	48	Male	61	41.1	0.01	0	0.23	0.08	0.68	1	450K	Whole Blood
96	48	Male	61	45	0	0.01	0.21	0.06	0.72	1	450K	Whole Blood
97	49	Male	62	41.3	0	0.02	0.31	0.02	0.65	1	450K	Whole Blood
98	49	Male	62	30.5	0	0.01	0.23	0.04	0.72	1	450K	Whole Blood
99	50	Female	61	49.8	0	0.01	0.28	0.07	0.64	1	450K	Whole Blood
100	50	Female	61	44.1	0	0.02	0.36	0.06	0.56	1	450K	Whole Blood
101	51	Male	61	42	0	0.02	0.3	0.04	0.64	1	450K	Whole Blood
102	51	Male	62	40	0.01	0.03	0.28	0.07	0.61	1	450K	Whole Blood
103	52	Male	62	49.6	0	0.01	0.41	0.06	0.52	1	450K	Whole Blood
104	52	Male	63	59.6	0	0.02	0.17	0.05	0.76	1	450K	Whole Blood
105	53	Male	60	39.4	0.01	0.01	0.24	0.08	0.66	1	450K	Whole Blood
106	53	Male	59	36.5	0.01	0.02	0.24	0.08	0.65	1	450K	Whole Blood
107	54	Female	59	49	0	0.01	0.44	0.04	0.51	1	450K	Whole Blood
108	54	Female	59	43.1	0.01	0.01	0.41	0.04	0.53	1	450K	Whole Blood
109	55	Male	59	48.2	0	0.03	0.33	0.07	0.57	1	450K	Whole Blood
110	55	Male	59	54.4	0.01	0.02	0.35	0.08	0.54	1	450K	Whole Blood
111	56	Male	59	50.8	0	0.01	0.19	0.06	0.74	1	450K	Whole Blood
112	56	Male	59	45.8	0	0.01	0.26	0.08	0.65	1	450K	Whole Blood
113	57	Female	60	37.4	0	0.03	0.25	0.07	0.65	1	450K	Whole Blood
114	57	Female	60	46.1	0	0.02	0.15	0.07	0.76	1	450K	Whole Blood
115	58	Female	61	53.7	0	0.01	0.35	0.08	0.56	1	450K	Whole Blood
116	58	Female	61	50.2	0	0.01	0.1	0.07	0.82	1	450K	Whole Blood
117	59	Male	74	35.2	0	0.02	0.21	0.06	0.71	1	450K	Whole Blood
118	59	Male	74	34.1	0.01	0.03	0.27	0.05	0.64	1	450K	Whole Blood
119	60	Female	71	41.7	0	0.04	0.29	0.05	0.62	1	450K	Whole Blood
120	60	Female	71	41.8	0	0.01	0.2	0.03	0.76	1	450K	Whole Blood
121	61	Male	71	50.3	0	0.02	0.15	0.09	0.74	1	450K	Whole Blood
122	61	Male	71	60.7	0.01	0.03	0.22	0.1	0.64	1	450K	Whole Blood
123	62	Female	73	37.8	0.01	0.01	0.33	0.09	0.56	1	450K	Whole Blood
124	62	Female	73	47	0.01	0.03	0.34	0.07	0.55	1	450K	Whole Blood
125	63	Male	69	46	0	0.01	0.28	0.07	0.64	1	450K	Whole Blood
126	63	Male	69	40.3	0	0.02	0.42	0.1	0.47	1	450K	Whole Blood
127	64	Male	59	40.4	0.01	0.01	0.2	0.07	0.71	1	450K	Whole Blood
128	64	Male	59	52.2	0.01	0.02	0.21	0.05	0.71	1	450K	Whole Blood
129	65	Female	58	51.1	0	0.01	0.34	0.09	0.56	1	450K	Whole Blood
130	65	Female	59	46.4	0	0.01	0.31	0.08	0.6	1	450K	Whole Blood
131	66	Male	58	50.3	0.01	0.05	0.34	0.07	0.53	1	450K	Whole Blood
132	66	Male	58	41.4	0	0.02	0.21	0.07	0.7	1	450K	Whole Blood
133	67	Female	58	54.5	0.01	0.01	0.3	0.05	0.63	1	450K	Whole Blood
134	67	Female	58	62.3	0	0.01	0.32	0.07	0.6	1	450K	Whole Blood
135	68	Female	59	50.3	0.01	0.01	0.26	0.07	0.65	1	450K	Whole Blood
136	68	Female	59	50.2	0	0.01	0.32	0.08	0.59	1	450K	Whole Blood
137	69	Male	59	45.8	0.01	0.02	0.26	0.05	0.66	1	450K	Whole Blood
138	69	Male	59	66.4	0.01	0.03	0.34	0.06	0.56	1	450K	Whole Blood
139	70	Female	65	34.9	0	0.02	0.38	0.06	0.54	1	450K	Whole Blood
140	70	Female	65	31.8	0	0.02	0.3	0.1	0.58	1	450K	Whole Blood
141	71	Female	62	39.4	0	0.01	0.34	0.06	0.59	1	450K	Whole Blood
142	71	Female	62	52.7	0	0.01	0.3	0.07	0.62	1	450K	Whole Blood
143	72	Female	64	54.8	0	0.02	0.37	0.05	0.56	1	450K	Whole Blood
144	72	Female	64	45.6	0	0.01	0.38	0.04	0.57	1	450K	Whole Blood
145	73	Male	64	39.1	0.01	0.02	0.25	0.07	0.65	1	450K	Whole Blood
146	73	Male	64	40.7	0	0.02	0.21	0.08	0.69	1	450K	Whole Blood
147	74	Female	62	40.4	0	0.02	0.22	0.05	0.71	1	450K	Whole Blood
148	74	Female	61	41.5	0	0.02	0.26	0.04	0.68	1	450K	Whole Blood
149	75	Male	68	34.6	0	0.02	0.23	0.09	0.66	1	450K	Whole Blood
150	75	Male	69	32.4	0	0.01	0.35	0.11	0.53	1	450K	Whole Blood
151	76	Male	68	40.4	0.01	0.04	0.21	0.08	0.66	1	450K	Whole Blood
152	76	Male	68	34.1	0	0.04	0.27	0.05	0.64	1	450K	Whole Blood
153	77	Male	67	39.7	0	0.01	0.14	0.06	0.79	1	450K	Whole Blood
154	77	Male	67	54.1	0	0.02	0.44	0.05	0.49	1	450K	Whole Blood
155	78	Male	67	50.3	0.01	0.08	0.29	0.09	0.54	1	450K	Whole Blood
156	78	Male	66	45.2	0	0.04	0.25	0.09	0.62	1	450K	Whole Blood
157	79	Female	64	57.7	0	0	0.46	0.06	0.47	1	450K	Whole Blood
158	79	Female	63	52.1	0	0	0.36	0.05	0.59	1	450K	Whole Blood
159	80	Male	63	42.7	0	0.02	0.27	0.07	0.64	1	450K	Whole Blood
160	80	Male	63	54.9	0	0.02	0.33	0.09	0.56	1	450K	Whole Blood
161	81	Male	63	47.8	0	0.01	0.22	0.1	0.67	1	450K	Whole Blood
162	81	Male	63	36.7	0.01	0.01	0.31	0.07	0.6	1	450K	Whole Blood
163	82	Male	63	44.1	0.01	0.01	0.3	0.08	0.6	1	450K	Whole Blood
164	82	Male	63	45.9	0	0.01	0.24	0.07	0.68	1	450K	Whole Blood
165	83	Female	72	37	0	0.02	0.22	0	0.76	1	450K	Whole Blood
166	83	Female	72	36.6	0	0.01	0.27	0.04	0.68	1	450K	Whole Blood
167	84	Female	74	44	0.01	0.01	0.33	0.08	0.57	1	450K	Whole Blood
168	84	Female	74	50.5	0.01	0.01	0.33	0.06	0.59	1	450K	Whole Blood
169	85	Female	74	50	0.01	0.01	0.32	0.04	0.62	1	450K	Whole Blood
170	85	Female	73	38.1	0	0	0.22	0.02	0.76	1	450K	Whole Blood
171	86	Male	72	54.9	0	0.01	0.33	0.09	0.57	1	450K	Whole Blood
172	86	Male	72	49.8	0.01	0.02	0.31	0.1	0.57	1	450K	Whole Blood
173	87	Female	72	46.2	0	0.04	0.22	0.09	0.65	1	450K	Whole Blood
174	87	Female	72	59.8	0	0.01	0.28	0.08	0.63	1	450K	Whole Blood
175	88	Male	72	57.1	0	0.03	0.36	0.09	0.52	1	450K	Whole Blood
176	88	Male	72	49.9	0.01	0.02	0.33	0.07	0.57	1	450K	Whole Blood
177	89	Female	66	38.3	0	0.02	0.35	0.05	0.58	1	450K	Whole Blood
178	89	Female	66	39.8	0	0.02	0.26	0.05	0.67	1	450K	Whole Blood
179	90	Female	68	42.8	0	0.02	0.27	0.06	0.65	1	450K	Whole Blood
180	90	Female	68	52.8	0	0.04	0.25	0.08	0.63	1	450K	Whole Blood
181	91	Female	65	44.7	0	0.02	0.23	0.09	0.66	1	450K	Whole Blood
182	91	Female	65	50.2	0.01	0.01	0.2	0.04	0.74	1	450K	Whole Blood
183	92	Male	66	44.6	0	0.02	0.28	0.06	0.64	1	450K	Whole Blood
184	92	Male	65	36.1	0	0.06	0.29	0.07	0.58	1	450K	Whole Blood
185	93	Male	65	38.6	0	0.04	0.32	0.08	0.56	1	450K	Whole Blood
186	93	Male	65	37.6	0.01	0.05	0.25	0.07	0.62	1	450K	Whole Blood
187	94	Male	57	54.3	0	0.02	0.26	0.07	0.65	1	450K	Whole Blood
188	94	Male	58	50	0	0	0.18	0.06	0.76	1	450K	Whole Blood
189	95	Female	57	56.7	0	0.02	0.36	0.05	0.57	1	450K	Whole Blood
190	95	Female	56	38.1	0	0.02	0.34	0.05	0.59	1	450K	Whole Blood
191	96	Male	77	35.8	0	0.01	0.26	0.07	0.66	1	450K	Whole Blood
192	96	Male	79	35.4	0	0	0.03	0.62	0.35	1	450K	Whole Blood
193	97	Female	61	42.9	0	0.01	0.37	0.03	0.59	1	450K	Whole Blood
194	97	Female	62	29.7	0.01	0.02	0.29	0.05	0.63	1	450K	Whole Blood
195	98	Male	60	54.3	0	0.02	0.21	0.09	0.68	1	450K	Whole Blood
196	98	Male	60	50.8	0	0.02	0.2	0.1	0.68	1	450K	Whole Blood
197	99	Female	62	39.9	0	0.03	0.29	0.05	0.63	1	450K	Whole Blood
198	99	Female	61	43.8	0.01	0.05	0.33	0.04	0.57	1	450K	Whole Blood
199	100	Male	60	46.8	0	0.03	0.26	0.06	0.65	1	450K	Whole Blood
200	100	Male	60	40.6	0	0.02	0.35	0.08	0.55	1	450K	Whole Blood
201	101	Female	60	45.5	0	0.02	0.35	0.08	0.55	1	450K	Whole Blood
202	101	Female	60	46.3	0	0.01	0.31	0.06	0.62	1	450K	Whole Blood
203	102	Female	59	60.3	0.01	0.02	0.4	0.07	0.5	1	450K	Whole Blood
204	102	Female	59	54.1	0	0.03	0.44	0.06	0.48	1	450K	Whole Blood
205	103	Male	64	48.1	0	0.01	0.22	0.08	0.69	1	450K	Whole Blood
206	103	Male	64	53.2	0.01	0.01	0.21	0.1	0.67	1	450K	Whole Blood
207	104	Male	63	47.5	0	0.01	0.24	0.04	0.71	1	450K	Whole Blood
208	104	Male	64	40.3	0.01	0.02	0.3	0.04	0.63	1	450K	Whole Blood
209	105	Female	64	49.9	0	0.01	0.26	0.05	0.68	1	450K	Whole Blood
210	105	Female	63	55	0	0.03	0.32	0.05	0.6	1	450K	Whole Blood
211	106	Male	65	31.7	0	0.01	0.37	0.03	0.59	1	450K	Whole Blood
212	106	Male	65	40	0	0.01	0.33	0.07	0.59	1	450K	Whole Blood
213	107	Female	63	55.3	0	0.02	0.34	0.03	0.61	1	450K	Whole Blood
214	107	Female	63	59.3	0	0.01	0.34	0.05	0.6	1	450K	Whole Blood
215	108	Female	65	43.5	0	0.05	0.3	0.08	0.57	1	450K	Whole Blood
216	108	Female	66	37.9	0.01	0.03	0.38	0.07	0.51	1	450K	Whole Blood
217	109	Male	65	45.1	0	0.03	0.26	0.06	0.65	1	450K	Whole Blood
218	109	Male	65	53.4	0	0.03	0.26	0.04	0.67	1	450K	Whole Blood
219	110	Male	64	35.8	0	0.02	0.41	0.09	0.48	1	450K	Whole Blood
220	110	Male	64	41	0.01	0.03	0.47	0.11	0.39	1	450K	Whole Blood
221	111	Male	64	53	0	0.01	0.17	0.04	0.78	1	450K	Whole Blood
222	111	Male	64	46.2	0	0.02	0.21	0.06	0.71	1	450K	Whole Blood
223	112	Female	69	47.2	0.01	0.05	0.35	0.05	0.54	1	450K	Whole Blood
224	112	Female	69	40.2	0.01	0	0.28	0.04	0.67	1	450K	Whole Blood
225	113	Male	67	55.6	0	0.01	0.37	0.1	0.51	1	450K	Whole Blood
226	113	Male	68	48.7	0	0.04	0.31	0.07	0.58	1	450K	Whole Blood
227	114	Female	67	41.5	0	0.03	0.29	0.06	0.62	1	450K	Whole Blood
228	114	Female	67	36.9	0.01	0.01	0.33	0.06	0.59	1	450K	Whole Blood
229	115	Male	67	33	0.01	0.03	0.39	0.09	0.48	1	450K	Whole Blood
230	115	Male	67	39.5	0.01	0.05	0.44	0.07	0.44	1	450K	Whole Blood
231	116	Female	67	54.7	0	0.03	0.19	0.08	0.7	1	450K	Whole Blood
232	116	Female	67	71	0	0.02	0.15	0.07	0.76	1	450K	Whole Blood
233	117	Female	66	45.4	0	0.02	0.3	0.05	0.63	1	450K	Whole Blood
234	117	Female	68	39.5	0	0.02	0.23	0.04	0.71	1	450K	Whole Blood
235	118	Male	62	49	0	0.02	0.29	0.14	0.56	1	450K	Whole Blood
236	118	Male	63	49	0	0.02	0.29	0.09	0.6	1	450K	Whole Blood
237	119	Male	63	45.9	0	0.05	0.37	0.07	0.51	1	450K	Whole Blood
238	119	Male	62	47.4	0	0.03	0.27	0.09	0.61	1	450K	Whole Blood
239	120	Female	62	45.9	0.01	0.03	0.27	0.06	0.63	1	450K	Whole Blood
240	120	Female	62	47.2	0.01	0.02	0.27	0.05	0.65	1	450K	Whole Blood
241	121	Male	67	51.4	0.01	0.01	0.26	0.07	0.65	1	450K	Whole Blood
242	121	Male	67	53.2	0	0.01	0.28	0.07	0.64	1	450K	Whole Blood
243	122	Male	67	40.3	0	0.02	0.37	0.07	0.54	1	450K	Whole Blood
244	122	Male	66	47.5	0.01	0.01	0.25	0.11	0.62	1	450K	Whole Blood
245	123	Female	66	75.4	0.01	0.01	0.49	0.06	0.44	1	450K	Whole Blood
246	123	Female	66	60.3	0	0.01	0.42	0.08	0.49	1	450K	Whole Blood
247	124	Male	66	51	0	0.01	0.3	0.06	0.63	1	450K	Whole Blood
248	124	Male	66	37.3	0	0.01	0.25	0.06	0.68	1	450K	Whole Blood
249	125	Female	67	47.6	0.01	0.02	0.34	0.07	0.56	1	450K	Whole Blood
250	125	Female	67	45.6	0.01	0.01	0.27	0.07	0.64	1	450K	Whole Blood
251	126	Female	66	54.3	0	0.01	0.27	0.06	0.66	1	450K	Whole Blood
252	126	Female	66	48.9	0	0.01	0.24	0.05	0.7	1	450K	Whole Blood
253	127	Female	65	47.5	0.01	0.07	0.32	0.03	0.57	1	450K	Whole Blood
254	127	Female	65	38.5	0	0.02	0.21	0.05	0.72	1	450K	Whole Blood
255	128	Female	64	33.3	0	0.02	0.25	0.05	0.68	1	450K	Whole Blood
256	128	Female	65	38.7	0	0.02	0.19	0.05	0.74	1	450K	Whole Blood
257	129	Female	64	59.1	0	0.03	0.31	0.07	0.59	1	450K	Whole Blood
258	129	Female	64	48.5	0	0.02	0.36	0.09	0.53	1	450K	Whole Blood
259	130	Male	64	43.5	0.01	0.01	0.2	0.05	0.73	1	450K	Whole Blood
260	130	Male	64	35.8	0	0.02	0.2	0.06	0.72	1	450K	Whole Blood
261	131	Male	63	36.7	0	0.01	0.23	0.05	0.71	1	450K	Whole Blood
262	131	Male	63	58.4	0	0.01	0.28	0.06	0.65	1	450K	Whole Blood
263	132	Male	63	49.3	0	0.02	0.26	0.13	0.59	1	450K	Whole Blood
264	132	Male	63	41.6	0	0.01	0.38	0.09	0.53	1	450K	Whole Blood
265	133	Male	68	43.1	0.01	0.02	0.26	0.05	0.66	1	450K	Whole Blood
266	133	Male	68	41.9	0	0.04	0.37	0.06	0.53	1	450K	Whole Blood
267	134	Female	67	50.5	0	0.02	0.27	0.05	0.66	1	450K	Whole Blood
268	134	Female	67	37.8	0	0.01	0.31	0.07	0.61	1	450K	Whole Blood
269	135	Female	59	40.5	0	0.01	0.28	0.04	0.67	1	450K	Whole Blood
270	135	Female	59	39.5	0.01	0.1	0.41	0.06	0.43	1	450K	Whole Blood
271	136	Male	59	50.2	0.01	0.02	0.26	0.07	0.64	1	450K	Whole Blood
272	136	Male	59	42.9	0	0.02	0.23	0.06	0.69	1	450K	Whole Blood
273	137	Male	59	34.3	0	0.01	0.29	0.08	0.62	1	450K	Whole Blood
274	137	Male	59	45.6	0.01	0.02	0.21	0.09	0.67	1	450K	Whole Blood
275	138	Female	58	50.8	0	0.01	0.25	0.09	0.65	1	450K	Whole Blood
276	138	Female	59	42.5	0.01	0.02	0.16	0.07	0.74	1	450K	Whole Blood
277	139	Female	66	50.7	0	0.01	0.5	0.04	0.45	1	450K	Whole Blood
278	139	Female	66	46.4	0	0	0.29	0.07	0.64	1	450K	Whole Blood
279	140	Male	65	37.9	0	0.03	0.27	0.09	0.61	1	450K	Whole Blood
280	140	Male	65	36.4	0	0.01	0.26	0.07	0.66	1	450K	Whole Blood
281	141	Male	65	51.8	0.01	0.05	0.3	0.1	0.54	1	450K	Whole Blood
282	141	Male	65	54.6	0.01	0.03	0.37	0.1	0.49	1	450K	Whole Blood
283	142	Female	65	51.7	0	0.02	0.4	0.06	0.52	1	450K	Whole Blood
284	142	Female	65	54	0	0.03	0.41	0.06	0.49	1	450K	Whole Blood
285	143	Male	65	36.1	0	0.01	0.28	0.08	0.63	1	450K	Whole Blood
286	143	Male	66	36.3	0	0.05	0.28	0.09	0.58	1	450K	Whole Blood
287	144	Female	63	45.3	0.01	0.02	0.33	0.07	0.57	1	450K	Whole Blood
288	144	Female	62	43.9	0	0.01	0.28	0.06	0.65	1	450K	Whole Blood
289	145	Female	61	43.9	0	0.01	0.35	0.06	0.58	1	450K	Whole Blood
290	145	Female	61	40.6	0	0.04	0.36	0.1	0.5	1	450K	Whole Blood
291	146	Male	61	49.5	0.01	0.01	0.35	0.04	0.59	1	450K	Whole Blood
292	146	Male	61	61.9	0	0.01	0.35	0.05	0.59	1	450K	Whole Blood
293	147	Male	62	56.3	0.01	0.01	0.23	0.05	0.7	1	450K	Whole Blood
294	147	Male	62	46.2	0	0.03	0.4	0.06	0.51	1	450K	Whole Blood
295	148	Male	61	48.5	0.01	0.02	0.21	0.08	0.68	1	450K	Whole Blood
296	148	Male	61	47.4	0.01	0.02	0.16	0.06	0.75	1	450K	Whole Blood
297	149	Female	71	48.9	0	0.04	0.28	0.05	0.63	1	450K	Whole Blood
298	149	Female	71	25	0	0.02	0.32	0.04	0.62	1	450K	Whole Blood
299	150	Male	68	40.9	0	0.1	0.22	0.08	0.6	1	450K	Whole Blood
300	150	Male	68	47.1	0	0.06	0.2	0.08	0.66	1	450K	Whole Blood
301	151	Male	68	46.8	0.01	0.01	0.23	0.07	0.68	1	450K	Whole Blood
302	151	Male	70	31.7	0	0.02	0.32	0.07	0.59	1	450K	Whole Blood
303	152	Female	67	53.4	0	0.02	0.27	0.07	0.64	1	450K	Whole Blood
304	152	Female	66	49.8	0	0.02	0.33	0.1	0.55	1	450K	Whole Blood
305	153	Female	67	53.2	0	0.02	0.24	0.1	0.64	1	450K	Whole Blood
306	153	Female	66	59.1	0.01	0.03	0.31	0.09	0.56	1	450K	Whole Blood
307	154	Female	57	68.5	0	0.02	0.37	0.04	0.57	1	450K	Whole Blood
308	154	Female	57	70.1	0	0.01	0.41	0.04	0.55	1	450K	Whole Blood
309	155	Male	57	51.9	0	0.05	0.33	0.06	0.56	1	450K	Whole Blood
310	155	Male	58	46.5	0.01	0.02	0.28	0.05	0.64	1	450K	Whole Blood
311	156	Male	58	61	0	0.01	0.2	0.07	0.72	1	450K	Whole Blood
312	156	Male	57	53.2	0	0.03	0.27	0.09	0.61	1	450K	Whole Blood
313	157	Female	57	59.9	0	0.02	0.31	0.1	0.57	1	450K	Whole Blood
314	157	Female	57	56.1	0	0.03	0.31	0.06	0.6	1	450K	Whole Blood
315	158	Female	58	63.1	0.01	0.03	0.4	0.07	0.5	1	450K	Whole Blood
316	158	Female	58	54	0	0.04	0.36	0.06	0.54	1	450K	Whole Blood
317	159	Female	58	34.7	0	0.04	0.28	0.05	0.63	1	450K	Whole Blood
318	159	Female	58	45.3	0	0.07	0.33	0.05	0.55	1	450K	Whole Blood
319	160	Female	73	61.3	0	0.01	0.28	0.06	0.65	1	450K	Whole Blood
320	160	Female	73	57.5	0.01	0.03	0.3	0.11	0.55	1	450K	Whole Blood
321	161	Female	71	44.5	0.01	0.02	0.24	0.03	0.7	1	450K	Whole Blood
322	161	Female	71	36.3	0	0.02	0.22	0.04	0.72	1	450K	Whole Blood
323	162	Female	71	40.7	0.01	0.02	0.23	0.05	0.69	1	450K	Whole Blood
324	162	Female	71	51.2	0	0.02	0.25	0.05	0.68	1	450K	Whole Blood
325	163	Female	70	64.7	0.01	0.06	0.28	0.06	0.59	1	450K	Whole Blood
326	163	Female	71	51.1	0.01	0.07	0.31	0.06	0.55	1	450K	Whole Blood
327	164	Female	70	61.8	0.01	0.01	0.27	0.05	0.66	1	450K	Whole Blood
328	164	Female	70	57.4	0	0.01	0.35	0.05	0.59	1	450K	Whole Blood
329	165	Female	75	41.5	0	0.02	0.24	0.1	0.64	1	450K	Whole Blood
330	165	Female	75	41.1	0	0.01	0.2	0.05	0.74	1	450K	Whole Blood
331	166	Male	75	25.4	0	0.03	0.22	0.06	0.69	1	450K	Whole Blood
332	166	Male	75	21.1	0	0.02	0.23	0.09	0.66	1	450K	Whole Blood
333	167	Male	74	45.6	0	0.02	0.33	0.1	0.55	1	450K	Whole Blood
334	167	Male	76	46	0	0.01	0.39	0.07	0.53	1	450K	Whole Blood
335	168	Female	74	41	0	0.06	0.07	0.02	0.85	1	450K	Whole Blood
336	168	Female	74	44	0	0.01	0.22	0.07	0.7	1	450K	Whole Blood
337	169	Male	61	40.1	0.01	0.03	0.28	0.06	0.62	1	450K	Whole Blood
338	169	Male	61	36.8	0.01	0.02	0.35	0.07	0.55	1	450K	Whole Blood
339	170	Male	61	52.1	0	0.02	0.33	0.06	0.59	1	450K	Whole Blood
340	170	Male	62	64.6	0	0.04	0.31	0.07	0.58	1	450K	Whole Blood
341	171	Female	61	40.5	0	0.01	0.13	0.03	0.83	1	450K	Whole Blood
342	171	Female	61	44.9	0.01	0.02	0.22	0.06	0.69	1	450K	Whole Blood
343	172	Male	60	46.4	0	0.03	0.22	0.05	0.7	1	450K	Whole Blood
344	172	Male	60	43.2	0.02	0.05	0.2	0.09	0.64	1	450K	Whole Blood
345	173	Male	60	54.1	0	0.02	0.47	0.11	0.4	1	450K	Whole Blood
346	173	Male	60	66.6	0	0.01	0.26	0.08	0.65	1	450K	Whole Blood
347	174	Female	59	48.9	0.01	0.03	0.3	0.05	0.61	1	450K	Whole Blood
348	174	Female	59	51.4	0	0	0.09	0.04	0.87	1	450K	Whole Blood
349	175	Male	65	55.9	0	0.02	0.33	0.11	0.54	1	450K	Whole Blood
350	175	Male	65	60.9	0	0.04	0.34	0.09	0.53	1	450K	Whole Blood
351	176	Female	65	45.6	0	0.01	0.39	0.05	0.55	1	450K	Whole Blood
352	176	Female	65	37.6	0.01	0.02	0.31	0.04	0.62	1	450K	Whole Blood
353	177	Male	65	43.8	0	0.01	0.2	0.08	0.71	1	450K	Whole Blood
354	177	Male	65	47.9	0	0.01	0.21	0.06	0.72	1	450K	Whole Blood
355	178	Female	66	47.4	0	0.01	0.45	0.07	0.47	1	450K	Whole Blood
356	178	Female	66	53	0	0.02	0.39	0.07	0.52	1	450K	Whole Blood
357	179	Male	65	41.8	0	0.03	0.27	0.05	0.65	1	450K	Whole Blood
358	179	Male	65	37.9	0	0.04	0.32	0.06	0.58	1	450K	Whole Blood
359	180	Female	64	50.3	0	0.01	0.36	0.06	0.57	1	450K	Whole Blood
360	180	Female	64	49.7	0.01	0.02	0.28	0.06	0.63	1	450K	Whole Blood
361	181	Female	75	43.9	0.01	0.01	0.34	0.07	0.57	1	450K	Whole Blood
362	181	Female	75	33.5	0.01	0.01	0.17	0.07	0.74	1	450K	Whole Blood
363	182	Male	73	35.1	0	0.1	0.19	0.03	0.68	1	450K	Whole Blood
364	182	Male	73	44.3	0	0.04	0.37	0.04	0.55	1	450K	Whole Blood
365	183	Male	73	49.5	0	0.01	0.63	0.02	0.34	1	450K	Whole Blood
366	183	Male	73	47.8	0	0.02	0.33	0.07	0.58	1	450K	Whole Blood
367	184	Female	73	46.7	0.01	0.03	0.18	0.06	0.72	1	450K	Whole Blood
368	184	Female	75	33.3	0	0.03	0.13	0.06	0.78	1	450K	Whole Blood
369	185	Female	71	41.2	0	0.02	0.28	0.03	0.67	1	450K	Whole Blood
370	185	Female	71	51.7	0	0	0.16	0.03	0.81	1	450K	Whole Blood
371	186	Male	70	43.4	0.01	0.06	0.33	0.09	0.52	1	450K	Whole Blood
372	186	Male	70	46.7	0.01	0.02	0.32	0.1	0.55	1	450K	Whole Blood
373	187	Male	71	33.7	0.01	0.02	0.09	0.05	0.83	1	450K	Whole Blood
374	187	Male	71	33.2	0.01	0.04	0.24	0.1	0.61	1	450K	Whole Blood
375	188	Male	71	51.2	0	0.01	0.34	0.09	0.56	1	450K	Whole Blood
376	188	Male	71	43.6	0	0.02	0.27	0.13	0.58	1	450K	Whole Blood
377	189	Female	69	55.2	0	0.01	0.37	0.06	0.56	1	450K	Whole Blood
378	189	Female	69	45	0	0	0.14	0.04	0.82	1	450K	Whole Blood
379	190	Male	57	30.9	0	0.02	0.28	0.09	0.61	1	450K	Whole Blood
380	190	Male	57	34.6	0	0.01	0.37	0.07	0.55	1	450K	Whole Blood
381	191	Female	56	69.4	0	0.02	0.3	0.09	0.59	1	450K	Whole Blood
382	191	Female	56	62.5	0.01	0.01	0.46	0.07	0.46	1	450K	Whole Blood
383	192	Male	57	43.4	0	0.01	0.2	0.07	0.72	1	450K	Whole Blood
384	192	Male	57	38.2	0	0.02	0.3	0.06	0.62	1	450K	Whole Blood
385	193	Male	79	49.9	0.01	0.03	0.26	0.08	0.62	1	450K	Whole Blood
386	193	Male	79	53.7	0.01	0.03	0.17	0.04	0.75	1	450K	Whole Blood
387	194	Female	78	27.5	0	0.01	0.28	0.05	0.66	1	450K	Whole Blood
388	194	Female	78	25.9	0	0	0.18	0.03	0.79	1	450K	Whole Blood
389	195	Male	69	31.5	0	0.04	0.39	0.07	0.5	1	450K	Whole Blood
390	195	Male	69	40	0	0.02	0.25	0.05	0.68	1	450K	Whole Blood
391	196	Male	69	21.5	0	0.02	0.33	0.1	0.55	1	450K	Whole Blood
392	196	Male	69	46	0	0.01	0.29	0.09	0.61	1	450K	Whole Blood
393	197	Male	69	33.7	0	0.06	0.32	0.05	0.57	1	450K	Whole Blood
394	197	Male	69	39.2	0.01	0.02	0.27	0.04	0.66	1	450K	Whole Blood
395	198	Female	74	36.7	0.01	0.02	0.27	0.07	0.63	1	450K	Whole Blood
396	198	Female	74	47.9	0	0.01	0.23	0.06	0.7	1	450K	Whole Blood
397	199	Female	73	51.4	0	0.02	0.29	0.03	0.66	1	450K	Whole Blood
398	199	Female	73	51.6	0.01	0.02	0.32	0.06	0.59	1	450K	Whole Blood
399	200	Female	74	62.4	0	0.02	0.29	0.07	0.62	1	450K	Whole Blood
400	200	Female	74	58.6	0.01	0.01	0.19	0.05	0.74	1	450K	Whole Blood
