# Supplementary material for: Novel DNA methylation marker discovery by assumption‐free genome‐wide association analysis of cognitive function in twins
Source: Aging Cell. 2021 Feb 2;20(2):e13293. doi: 10.1111/acel.13293 (PMC7884045; doi:10.1111/acel.13293)
Supplement: Supplementary file 7 — Table S12 [file ACEL-20-e13293-s007.xlsx]

## Sheet: Sheet1
Table S12. Top 30 DMRs p < 0.05 (Ordered by p-value) for Figures S5-S6.
chr	start	end	#probes	Region-Stouffer-Liptak-p-value	FDR
chr7	56160687	56160894	6	1.409e-07	0.0002909
chr13	47472200	47472361	6	1.998e-07	0.0005303
chr15	49462287	49462515	5	2.457e-07	0.0004606
chr6	30881560	30881894	18	3.801e-07	0.0004863
chr22	45809244	45809403	5	1.084e-06	0.00291
chr8	141599141	141599209	3	1.616e-06	0.01011
chr6	29595491	29595662	4	2.126e-06	0.0053
chr17	28443555	28443641	4	2.392e-06	0.01182
chr11	47415397	47415398	1	2.755e-06	0.692
chr21	43221559	43221685	2	3.053e-06	0.0103
chr6	48036584	48036677	7	3.665e-06	0.0167
chr17	18647507	18647508	1	5.646e-06	0.9105
chr12	51566756	51566915	6	5.97e-06	0.01592
chr2	240181892	240181949	3	6.358e-06	0.04656
chr20	3052115	3052275	7	6.807e-06	0.01802
chr13	30579100	30579101	1	6.891e-06	0.9474
chr5	176882869	176882870	1	6.989e-06	0.9496
chr20	32699025	32699026	1	8.503e-06	0.9736
chr7	36672687	36672688	1	9.037e-06	0.979
chr15	89157815	89157842	2	1.012e-05	0.148
chr11	13983784	13983894	6	1.041e-05	0.03964
chr17	80048531	80048532	1	1.324e-05	0.9965
chr14	38063564	38063565	1	1.331e-05	0.9966
chr6	28956259	28956427	10	2.926e-05	0.07175
chr20	3065423	3065560	4	0.000203	0.4692
chr2	43398171	43398272	2	0.0006997	0.9483
chr1	112161735	112161736	1	0.001442	1
chr3	49459940	49460058	2	0.003619	1
chr1	53392650	53392651	1	0.02001	1
chr15	75018674	75018701	3	0.03044	1
