# Supplementary material for: Novel DNA methylation marker discovery by assumption‐free genome‐wide association analysis of cognitive function in twins
Source: Aging Cell. 2021 Feb 2;20(2):e13293. doi: 10.1111/acel.13293 (PMC7884045; doi:10.1111/acel.13293)
Supplement: Supplementary file 8 — Table S13 [file ACEL-20-e13293-s008.xlsx]

## Sheet: Sheet1
Table S13. Information data for Figure S4 including base pair (BP) and coefficient.
BP1	Coef1
56160893	-0.004
56160737	-0.005
56160766	-0.006
56160687	-0.004
56160770	-0.006
56160717	-0.003
BP2	Coef2
49462514	0.008
49462381	0.007
49462405	0.004
49462287	0.004
49462398	0.005
BP3	Coef3
30881571	0.003
30881658	0.005
30881728	0.004
30881579	0.002
30881789	0.006
30881803	0.005
30881808	0.003
30881645	0.001
30881664	0.009
30881562	0.003
30881766	0.005
30881893	-0.0009
30881560	0.002
30881842	0.0009
30881643	0.003
30881764	0.006
30881740	0.009
30881786	0.007
BP4	Coef4
47472330	0.009
47472349	0.004
47472343	0.006
47472360	0.003
47472250	0.003
47472200	0.007
BP5	Coef5
45809402	0.01
45809396	0.007
45809244	0.008
45809319	0.006
45809375	0.005
BP6	Coef6
29595661	0.003
29595491	-0.004
29595653	0.002
29595506	-0.005
BP7	Coef7
141599208	0.004
141599141	0.002
141599185	0.006
BP8	Coef8
43221684	-0.004
43221559	-0.002
BP9	Coef9
28443583	-0.007
28443598	-0.005
28443555	-0.007
28443640	9e-05
BP10	Coef10
51566828	0.003
51566772	0.003
51566859	0.009
51566756	0.005
51566914	0.008
51566764	0.004
BP11	Coef11
48036613	-0.01
48036601	-0.006
48036603	-0.005
48036676	-0.006
48036584	-0.004
48036605	-0.007
48036617	-0.01
BP12	Coef12
3052274	-0.006
3052262	-0.009
3052221	-0.009
3052253	-0.007
3052115	-0.006
3052151	-0.007
3052224	-0.005
BP13	Coef13
13983893	-0.004
13983793	-0.005
13983784	-0.005
13983790	-0.007
13983818	-0.007
13983851	-0.006
BP14	Coef14
240181892	-0.002
240181931	-0.006
240181948	-0.005
BP15	Coef15
28956387	-0.008
28956426	-0.009
28956327	-0.004
28956403	-0.008
28956320	-0.003
28956332	-0.006
28956268	-0.002
28956259	-0.003
28956312	-0.004
28956324	-0.006
